# Supplementary material for: A decrease in serum creatinine after ICU admission is associated with increased mortality
Source: PLoS One. 2017 Aug 24;12(8):e0183156. doi: 10.1371/journal.pone.0183156 (PMC5570436; doi:10.1371/journal.pone.0183156)
Supplement: S1 Table — (XLSX) [file pone.0183156.s001.xlsx]

## Sheet: 20170315
sex	age	WBC	Hb	Hct	PLT	Na	K	Cl	Tco2	total cholesterol	antibiotics	admission via ER	albumin	bilirubin	vasopressor/inotropics	diuretics	APACHI II	Height	Weight	BMI	Admission type(0:medical, 1:surgical)	Ventilator	Admission type	Trauma	sepsis	respiratory failure without sepsis	post surgery	other	Comorbidities	Malignancy	CKD	DM	LC	HTN	CVA	CAOD	HF	COPD	Initial	BUN0	Cr0	Egfr0	POD2	BUN2	Cr2	eGFR2	POD7	BUN7	Cr7
F	26	11300	12.1	38.8	284	132	4	97	11	108	1	1	3.2	0.3	1	0	14	168	55	19.487	0	1		0	0	1	0	0		0	0	0	0	0	0	0	0	0		15.6	0.58	120.6		5.5	0.41	145.1		5.1	0.39
M	57	3800	12.2	36.9	91	134	4.2	98	22	157	0	1	4.4	2	0	0	14	166	75.4	27.3625	0	0		0	0	0	0	1		0	0	0	1	0	0	0	0	0		10.5	0.53	119.1		10.6	0.48	124.1		8.9	0.55
F	51	2800	9.8	29.8	132	139	3	98	31	150	1	0	3.5	0.5	1	0	12	161	49	18.9036	0	0		0	1	0	0	0		1	0	0	0	0	0	0	0	0		8.9	0.38	124.8		6	0.31	133.4		6.2	0.29
M	61	36200	8.5	26.3	611	136	6.7	103	19	126	0	0	2.9	0.5	0	1	20	172.7	67.2	22.5312	1	0		0	0	0	1	0		1	0	0	1	0	0	0	0	0		22	1.4	54.6		38.8	1.08	74.7		9.6	0.61
M	70	10100	9.1	28.1	151	160	3.3	123	25	102	1	1	1.9	0.2	0	1	15	160	40.4	15.7812	0	0		0	1	0	0	0		0	0	1	0	0	0	0	0	0		65.5	0.96	80.9		15.1	0.53	108.7		14.6	0.52
F	56	13000	0.7	32.4	141	140	3.6	101	21	319	0	1	4.2	0.7	0	1	17	152	65	28.1337	1	1		0	0	0	0	1		0	0	0	0	0	0	0	0	0		6.9	0.95	68.1		9.6	0.87	75.8		16.6	0.82
M	69	17800	10.9	34.8	485	135	4.6	96	25	222	0	0	2.2	0.3	1	1	21	162.8	53.4	20.148	0	1		0	1	0	0	0		1	0	1	0	0	0	0	1	0		33.5	0.79	92.9		42.6	1.02	75.7		44.2	1.06
M	48	7100	18.3	54.6	195	136	4.8	93	25	448	0	1	4.6	0.7	0	0	8	152	66.2	28.653	1	0		0	0	0	0	1		0	0	1	0	0	0	0	0	0		10.8	0.57	123.1		26.7	0.77	108.8		37.4	0.83
M	57	6700	9.8	29.3	66	138	3.3	101	23	165	0	0	2.9	3.8	0	0	14	170.5	74.2	25.5244	0	0		0	0	0	0	1		0	0	0	1	1	0	0	0	0		18.3	0.85	98.1		11.2	0.69	106.9		8.8	0.74
F	47	7000	13.2	40.3	298	139	3.3	95	32	236	0	1	4.3	0.4	0	0	19	160	49.6	19.375	0	0		0	0	0	0	1		0	0	0	0	0	0	0	0	0		8.2	1.05	64.3		15.5	0.75	96.6		16.9	0.75
F	88	16000	9.4	29.4	311	157	2.1	108	34	230	1	0	1.9	0.6	1	0	10	158	50	20.0288	0	0		0	1	0	0	0		0	0	1	0	1	1	0	0	0		26.6	0.53	86.2		23	0.53	86.2		10.2	0.35
M	63	12700	15.9	48	208	139	4.8	96	25	269	0	1	5	0.5	0	0	20	173	66.6	22.2527	0	1		0	0	1	0	0		0	0	1	0	0	0	0	0	0		24.1	0.88	92.7		13.1	0.64	105.7		14.4	0.6
F	82	7600	10	27.7	303	134	2.5	96	18	154	0	0	2.9	0.5	0	1	16	159	50	19.7777	0	0		0	0	0	0	1		1	0	1	0	1	0	0	0	0		1.8	0.47	93.6		8.1	0.52	90.5		3.2	0.54
M	32	12700	11.4	33.6	102	133	4.7	94	24	141	0	1	2.5	14.4	0	0	3	181	67.6	20.6343	0	0		0	0	0	0	0		0	0	0	0	0	0	0	0	0		7.6	1.03	97		10.5	0.78	121.1		6.1	0.72
F	29	10100	13.1	38.6	194	138	3.4	99	18	124	0	1	4.3	1.3	1	0	18	163	49.5	18.6307	0	1		0	0	1	0	0		0	0	0	0	0	0	0	0	0		9.2	0.98	79.3		9	0.55	129		9.2	0.78
F	42	8600	14.4	41.7	188	136	3.2	97	25	181	0	1	4.4	0.7	0	0	6	154	52	21.9261	1	0		0	0	0	0	1		1	0	0	0	0	0	0	0	0		9.7	0.64	112		13.7	0.49	122.3		6.4	0.46
F	51	5200	8.9	25.6	111	138	3.4	104	18	131	1	0	2.9	3.7	1	1	18	158.6	46.3	18.4066	0	0		0	1	0	0	0		1	0	0	0	0	0	0	0	0		15.6	1.08	60.4		38	1.48	41.3		22.2	1.06
F	41	24600	12.1	36.5	76	147	2.8	101	10	125	1	1	1.2	1.1	1	0	27	165	52	19.1001	0	1		0	1	0	0	0		0	0	1	0	0	0	0	0	0		38.8	1.19	57.6		25.2	1	71.1		94.1	1.61
F	75	20000	12.3	38	249	135	3.8	99	10	120	1	1	2.4		1	0	31	150	60	26.6667	0	1		0	0	1	0	0		0	0	1	0	1	0	1	0	0		32.2	1.02	54.7		54.9	2.33	20.1		35.9	1.52
M	38	121000	15	45.2	268	139	4.3	104	21	155	1	1	4.2	0.7	0	0	12	177	53	16.9172	1	0		1	0	0	0	0		0	0	0	0	0	0	0	0	0		15.1	0.8	115.7		10.3	0.79	115.5		17	0.72
M	74	11900	16	49.4	169	130	3.5	87	16	201	0	1	5	0.8	0	0	21	168	79.2	28.0612	0	1		0	0	1	0	0		1	0	0	0	0	0	0	0	0		8.4	0.87	86.2		17.7	0.68	95.4		20.8	0.59
F	60	12200	10.7	32.2	144	149	3.6	114	20	265	0	0	2.7		0	0	10	150.9	65.2	28.6331	1	0		0	0	0	1	0		1	1	0	0	1	0	0	0	0		19.9	1.2	49.9		27.5	1.07	57.4		37.5	1.02
M	78	7800	15.3	46.3	163	141	4.5	102	26	149	0	1	4.8	0.2	0	0	7	174	76	25.1024	1	0		1	0	0	0	0		0	0	0	0	0	1	0	0	0		15.6	1.31	52.5		15.6	0.97	75.5		41.6	1.18
M	70	13300	4.5	13.4	208	133	7.2	98	13	112	0	1	4	0.4	1	1	10	168	58	20.5499	0	0		0	0	0	0	1		0	0	1	0	1	0	1	0	0		81.5	1.64	42.3		1.28	1.28	57.1		19.1	1.03
F	80	7200	10.1	32.4	241	142	4.4	104	25	124	0	0	3.7	1.3	1	1	18	150.7	37.4	16.4682	0	0		0	0	0	0	1		0	0	0	0	1	0	0	0	0		28	0.99	54.8		36.7	0.79	71.9		45.9	1.39
F	85	17000	13.2	40.2	216	140	3.6	104	24	185	0	0	3.7	1.2	0	1	8	149	48	21.6206	0	1		0	0	1	0	0		0	0	0	0	1	0	0	0	0		25.5	0.79	69.4		17.2	0.49	90.4		23	0.6
M	75	19900	13.1	39.9	124	139	5	100	19	168	1	1	3.6		1	1	22	175	80	26.1224	0	1		0	0	1	0	0		0	0	1	0	0	0	1	0	0		28.5	1.31	53.6		38.5	1.88	34.7		32.7	1.49
M	45	9200	16	47.6	191	137	3.9	101	27	240	0	1	4.4	0.8	0	0	1	169.5	83	28.8894	1	0		1	0	0	0	0		0	0	0	0	0	0	0	0	0		10.3	0.71	114.9		9.7	0.57	125.8		11.2	0.76
M	70	54400	9.7	29.3	489	136	4.7	103	19	256	1	0	2.2	0.4	0	1	25	162	67	25.5296	0	0		0	1	0	0	0		0	0	1	0	1	1	1	0	0		21.1	0.97	79.9		28.7	1.18	63		24.7	1.04
M	102	10200	12.2	36.4	226	123	5.6	87	30	275	1	0	3.7	0.7	0	1	14	171	62	21.2031	0	1		0	0	1	0	0		0	0	0	0	1	0	0	1	0		29	1.16	51.4		19.8	0.79	73.7		41.6	1.07
M	88	8800	11.9	35.8	129	141	4.1	96	22	134	1	0	2.7	0.7	1	1	15	162	60.9	23.2053	1	1		0	0	0	1	0		1	0	0	0	0	0	0	1	0		21.9	1.06	63.2		40.1	1.8	33.3		25.6	1.13
F	79	8300	9.4	29	222	133	3.8	102	23	245	1	0	2.6	1.3	0	1	16	150	48	21.3333	0	0		0	1	0	0	0		0	0	1	0	0	0	0	0	0		16.5	0.44	97.7		7.4	0.43	98.4		14	1.87
F	55	14500	14.8	44.2	233	146	3.4	103	12	256	1	1	4.7	0.5	1	0	17	162	59.4	22.6337	0	0		0	0	0	0	1		0	0	0	0	0	0	0	0	0		23.9	1.23	50.2		16.5	0.85	78.5		24	0.58
M	58	700	14.7	42	48	129	4.2	91	15	199	1	1	2.7	3.5	0	1	14			#DIV/0!	0	0		0	1	0	0	0		0	0	1	1	0	0	0	0	0		13.8	1.11	73.8		50.4	2.19	32.5		45.9	0.72
F	51	15900	9.1	27.7	267	143	4	111	21	204	0	1	4.4	0.6	0	1	12	154	67.9	28.6305	1	1		0	0	0	1	0		0	0	0	0	0	0	0	0	0		9.2	0.51	113.3		11.6	0.46	117.2		12	0.48
M	49	9900	13.8	41.4	150	137	3.8	98	24	156	1	1	4.6	1.1	1	0	21			#DIV/0!	0	1		0	0	1	0	0		0	0	0	0	0	0	0	1	0		18.8	1.76	45		31	1.82	40.6		33.9	1.52
F	88	16000	12.8	38.3	397	117	5.6	70	12	246	1	1	2.8	0.4	1	0	26	154	43	18.1312	0	0		0	0	0	0	1		0	0	0	0	1	0	0	0	0		93.4	3.67	10.6		8	0.66	80.8		7	0.78
F	56	7700	13.3	41.2	182	146	3.2	100	20	214	0	1	3.2	0.3	0	0	23	150	60	26.6667	0	1		0	0	1	0	0		0	0	0	0	0	0	0	0	0		10.6	0.45	114		5	0.32	127.5		7.3	0.33
F	75	5600	12.3	39.2	114	141	4.1	95	39	158	1	1	4.3	0.2	0	0	15	158	43	17.2248	0	1		0	0	1	0	0		0	0	0	0	1	0	0	0	0		8.3	0.38	105.4		7.6	0.3	114		20.7	0.44
M	94	13700	11	32.8	129	144	3	108	23	88	1	1	2.5	0.3	1	1	13	164	53	19.7055	0	1		0	1	0	0	0		0	0	0	0	1	1	0	0	0		18.2	0.69	82.4		2.7	0.51	93.3		10	0.63
M	77	6100	15.3	45.4	141	140	4	103	27	168	0	1	4	0.4	0	1	17	170	58.7	20.3114	1	1		0	0	0	1	0		0	0	0	0	0	0	0	0	0		16.6	0.86	84.8		15.3	0.98	75.1		26.2	0.62
M	78	15900	13.6	41.6	228	127	4.7	88	20	90	1	1	3.3	1.8	0	0	16	165	55	20.202	0	0		0	1	0	0	0		0	0	1	0	1	1	0	0	0		15.4	0.9	82.7		24.9	1.17	60.2		10.2	0.82
M	39	7800	12.1	34.9	115	132	3.7	88	27	278	0	1	5.1	1.2	0	0	2	160	68.2	26.6406	0	0		0	0	0	0	1		0	0	0	0	0	0	0	0	0		9.5	0.86	110.8		9.3	0.81	113.5		6.6	0.8
M	69	7300	8.5	25.2	110	134	4.9	100	22	66	1	0	3.3	1	0	0	7	169.4	65.5	22.8252	0	0		0	0	0	0	1		1	0	0	1	0	0	0	0	0		21.1	0.83	91		13.2	0.65	100.7		16.1	0.73
M	51	19500	6.3	18.6	177	132	5.2	94	19	118	1	1	2.2	0.8	0	0	11	160	70	27.3438	0	0		0	0	0	0	1		0	0	1	0	0	0	0	0	0		33.9	1.08	80.2		50	1.58	50.6		25.7	0.99
M	79	1600	7.5	22.5	383	130	4.4	93	19	61	1	1	2.4	0.9	0	1	20	160	65	25.3906	1	0		0	0	0	1	0		1	0	0	0	0	0	0	0	0		22.2	1.02	70.6		20.1	0.97	81		17.6	0.8
F	89	5100	5.6	16.9	433	156	4.4	116	16	99	1	1	3.1	0.4	0	0	22	146	58.3	27.3503	0	0		0	0	1	0	0		0	0	0	0	1	1	0	0	0		74	1.03	49		45.2	0.64	80.5		8.3	0.38
F	101	39800	12.5	38.8	398	135	3	94	21	68	1	1	2.7	0.6	0	1	11	145	47.8	22.7348	1	0		0	1	0	0	0		0	0	0	0	1	0	0	0	0		18.3	0.87	55.2		15.2	0.79	62.1		16.8	0.57
F	66	3900	14.7	42.6	120	140	3.5	102	19	264	0	1	4.5	0.3	0	0	15	149	54.7	24.6385	0	1		0	0	1	0	0		0	0	0	0	0	0	0	0	0		16.4	1.25	45.3		13.2	0.44	106.3		25.7	0.39
M	63	34700	11.3	33.2	34	144	2.9	96	12	89	1	0	2.3	1.2	1	1	20	169.1	58.3	20.3883	0	1		0	1	0	0	0		1	0	1	0	0	0	0	0	0		20.2	0.9	91.9		59.5	2.08	33.4		49.9	1.56
F	54	19000	10.2	30.3	116	137	4.2	101	24	190	1	1	3.3		1	1	21	158	73	29.2421	0	1		0	0	0	1	0		0	0	0	0	0	0	0	0	0		36.8	1.29	47.4		24.8	1.6	36.5		18.8	1.37
M	71	9500	14.7	42.4	209	139	4.7	101	25	226	1	1	4.6	0.7	0	0	30	175	70.6	23.0531	0	1		0	0	1	0	0		0	0	0	0	0	0	0	0	0		19.7	1.07	70.4		18.8	1.01	75.5		62.9	3.98
M	80	3500	12.4	37.7	41	150	3.2	119	15	267	1	1	1.9	0.4	0	0	20	175	53.7	17.5347	0	0		0	1	0	0	0		0	0	0	0	0	0	0	0	0		78.1	2.5	23.7		47.1	1.62	40.1		26.2	0.98
F	55	11800	12.8	37.3	196	140	3.8	102	26	250	1	1	4.1	0.2	0	0	15	152	55	23.8054	1	1		0	0	0	1	0		0	0	0	0	1	0	0	0	0		19	0.84	79.6		16.6	0.55	107.4		16.2	0.51
M	80	16700	10.3	30.9	171	137	3.9	100	22	103	1	1	3.5	0.7	1	0	17	170	60	20.7612	1	1		0	0	0	1	0		0	0	0	0	0	0	0	0	0		17.9	0.88	82.3		16.8	1.16	60		21.9	0.84
F	76	3700	13.1	39.4	162	138	4.9	91	13	119	1	1	3.2	0.9	1	1	24	160	59	23.0469	0	1		0	1	0	0	0		0	0	0	0	1	0	1	0	0		32.5	2.63	17.3		46.9	2.07	23.1		23	0.7
F	92	13500	9.6	28.2	206	139	3.7	102	30	314	1	0	2.7	0.4	0	0	12	158	45	18.026	0	0		0	1	0	0	0		0	0	0	0	0	0	0	0	0		14.4	0.65	77.9		17.3	0.52	83.8		10.3	0.69
M	56	2600	9.1	26.1	172	134	3.4	94	21	45	1	1	2.9	0.6	0	0	12	168	66.5	23.5615	0	0		0	1	0	0	0		1	0	1	0	0	0	0	0	0		18.8	1.42	55.6		8.5	0.63	111.7		19.2	0.44
F	30	7600	13.5	41	252	142	3.7	102	25	163	1	1	4.4	0.3	0	0	4	165	63.8	23.4343	1	0		0	0	0	0	1		0	0	0	0	0	0	0	0	0		11.6	0.78	103.8		8.4	0.56	127.3		16.6	0.67
F	88	11000	9.7	30.3	255	123	5	87	11	161	1	1	2.9	0.4	0	1	23	148	47.8	21.8225	1	1		0	1	0	0	0		0	0	1	0	1	0	0	0	0		19.3	1.53	30.4		20.1	1.41	33.5		50.3	1.67
M	42	11900	15.3	44.8	278	137	4	98	19	217	0	1	4.9	0.4	0	0	4	170	57	19.7232	0	0		0	0	0	0	1		0	0	0	0	0	0	0	0	0		12	0.75	114.7		17.2	0.62	124.1		16.2	0.63
M	60	400	10.7	31.5	78	129	4	96	23	89	0	0	3		1	0	23	168.2	67	23.6822	0	0		0	1	0	0	0		1	0	0	0	0	0	0	0	0		31.3	1.11	72.8		62.9	3.09	21.1		99.4	3.5
M	76	12100	8.7	26.8	131	143	4.2	109	18	198	1	0	2.6	7.6	0	1	7	161.9	72.3	27.5832	0	0		0	0	1	0	0		1	0	0	1	1	0	0	0	0		33.8	1.09	66.5		50.1	1.11	65.1		63.2	1.7
M	86	12100	13.9	42.5	172	134	4.7	92	25	118	1	1	3.6	0.8	0	1	9	163	54.3	20.4374	0	1		0	1	0	0	0		1	1	0	0	0	1	0	0	0		43.3	1.39	45.9		34.1	1.47	42.9		20.5	1.24
F	32	14100	11.7	34.5	207	137	3	99	13	143	1	1	3.2	0.6	1	0	23	159	47	18.591	1	1		0	0	1	0	0		0	0	0	0	0	0	0	0	0		10.4	0.71	119.6		8.4	0.47	133		13.5	0.46
F	40	9400	9.4	27.6	150	119	4.9	86	15	101	1	0	2.3	0.4	0	1	29	165	93	34.1598	0	0		0	1	0	0	0		0	0	1	0	0	0	0	0	0		20.7	1.13	61.8		22.3	0.97	74.3		36.2	1.57
M	61	11200	10.7	32.6	308	141	4.2	100	20	156	0	0	2.7		1	1	21	170	62	21.4533	0	0		0	0	1	0	0		0	0	1	0	1	0	1	0	0		14.2	1.67	44.1		39.6	2.38	28.7		63.2	2.55
M	82	7500	13.7	39.7	63	139	3.5	102	21	241	1	1	3.2	1.2	1	1	15	170	73.6	25.4671	0	0		0	1	0	0	0		0	0	0	0	0	0	0	0	0		17.6	1.17	58.5		29.5	1.22	55.6		52	1.54
M	58	16000	8.9	26.5	286	139	3.9	103	23	278	1	1	2.8	0.5	0	0	12	178	75	23.6713	0	1		0	0	1	0	0		0	0	0	0	0	1	0	0	0		15.8	0.53	118.3		23.6	0.62	110.9		19.9	0.52
F	76	1100	12.9	37.6	210	130	4.8	92	17	175	1	1	3.7	1.2	1	0	10	150	75.7	33.6444	0	0		0	1	0	0	0		0	0	1	0	0	0	0	0	0		23.9	2.05	23.4		28.6	2.18	21.7		7.4	0.76
F	62	22000	5.3	15.4	131	132	3.9	88	10	89	1	1	1.1	3.7	0	0	13	150	40	17.7778	0	0		0	0	0	0	1		0	1	0	1	0	0	0	0	0		80.4	3.14	15.4		79.8	1.49	37.9		15.7	0.86
M	85	11300	11.5	34.4	187	144	5.8	107	19	146	1	1	3.4	0.3	1	1	28	167	78.6	28.1832	0	1		0	0	1	0	0		0	1	1	0	0	0	1	1	0		22.9	2.38	24.3		28.4	2	30		15.5	1.02
M	72	200	3.5	10.8	17	130	3.3	93	16	94	1	0	2.7	0.3	1	1	23	150	44	19.5556	0	1		0	1	0	0	0		1	0	0	0	0	0	0	0	0		22.4	1.49	46.9		16.2	0.94	81.8		52.9	0.76
M	66	5700	12.9	37.6	114	148	3.5	111	17	71	1	1	2.4	0.6	1	0	27	169	66.8	23.3885	0	1		0	1	0	0	0		0	0	0	0	0	0	0	0	0		63.3	3.12	20		66.6	3.22	19.3		95.6	1.8
F	35	6200	11.9	35.6	188	140	3.5	103	22	160	1	1	4.3	0.3	0	0	9	162	53	20.1951	1	0		0	0	0	0	1		0	0	0	0	0	1	0	0	0		12.8	0.67	115.1		9.2	0.62	118		21.3	0.98
M	73	10200	11.4	34.5	132	139	3.7	100	22	127	1	1	4.3	0.5	0	1	18	170	70	24.2215	1	0		0	0	0	0	1		0	0	0	0	1	0	1	0	0		19	0.83	88.5		31.6	1.01	74.5		24	0.71
M	77	11500	9.3	27.4	344	123	4.8	85	13	145	1	1	3	13	1	1	18	162	63.8	24.3103	0	0		0	1	0	0	0		1	0	0	0	0	0	0	0	0		30.8	2.04	30.7		48.4	3.14	18.2		82.7	2.34
F	56	6100	12.9	37.8	330	142	3	106	21	215	0	1	3.1	0.3	0	0	10	156	44.5	18.2857	0	1		0	0	1	0	0		0	0	0	0	0	0	0	0	0		10.9	0.42	116.6		14.9	0.32	127.5		10.8	0.31
M	35	14300	7.3	21.6	69	137	5.6	104	13	245	1	0	3	3.8	0	0	24	169.9	75.6	26.19	0	0		0	0	0	0	1		1	0	1	1	0	0	0	0	0		29.8	0.84	115		35	0.81	116.8		17.7	0.97
M	60	9700	14.7	43.6	237	136	3.8	99	20	181	0	1	4.6	0.4	0	0	10	172.5	73	24.5327	0	0		0	0	0	0	1		0	0	0	0	0	0	0	0	0		10.6	0.6	110.8		9.1	0.52	117.5		12.3	0.61
M	69	8300	15.4	45.7	177	136	4.4	98	18	200	0	1	4.6	0.2	0	0	19			#DIV/0!	1	0		1	0	0	0	0		0	0	0	1	0	0	0	0	0		19	0.83	91		23.7	0.99	78.5		19.4	1.17
M	88	25200	13.9	42.1	380	142	4.2	106	23	231	1	0	3.5	0.4	1	1	30		52.6	#DIV/0!	0	1		0	0	1	0	0		1	0	0	0	1	0	1	0	0		17.5	1.15	57.3		31.5	1.45	43.3		22	0.87
M	75	15800	14	42.9	220	139	4.1	101	24	97	1	1	3.1	0.4	0	1	15	175	83	27.102	0	1		0	1	0	0	0		0	0	0	0	0	1	0	0	0		22.7	1.32	53.1		21.1	1.26	56.2		25.7	1.02
F	86	15100	8.7	25.5	90	144	2.9	110	17	81	1	0	2.4	0.6	1	1	30	158	63	25.2363	0	1		0	1	0	0	0		1	0	0	0	0	0	0	0	0		41.8	1.43	33.7		45.7	1.68	27.7		66.4	1.96
M	76	7000	10	29.6	177	139	5.1	102	22	98	1	0	2	0.5	1	1	15	164.4	43.9	16.2428	0	1		0	1	0	0	0		1	0	0	0	1	0	0	0	0		28.5	1.15	62.3		18.3	0.6	99		10.7	0.54
M	81	4400	11.7	34.2	303	127	3.5	89	23	169	0	1	3.6	0.6	0	0	12	160	65.5	25.5859	0	0		0	0	0	0	1		0	0	1	0	1	0	0	0	0		31.3	0.73	88.2		24.4	0.69	90.3		8.8	0.59
M	79	9000	8.1	24.1	37	131	4.7	100	17	85	1	1	2.6	1.9	0	1	20	168	54.8	19.4161	0	0		0	1	0	0	0		0	0	0	0	0	0	0	0	0		40.1	2.81	20.7		17.4	1.17	59.8		100.4	2.79
M	81	6100	10.2	31.3	137	137	5	99	26	94	1	1	3.3	0.2	1	1	10	158	69.9	28.0003	0	1		0	1	0	0	0		0	0	0	0	0	0	0	1	0		20.8	1.59	40.7		21.7	1.34	50		13.6	1.29
M	18	16900	14.6	45.4	225	152	3.8	109	10	72	0	1	2.7	0.8	1	1	18	184	56	16.5406	0	1		0	0	1	0	0		0	0	0	0	0	0	0	0	0		9.7	1.33	78		18	1.11	97.8		10.6	0.7
F	52	19300	11.3	34.4	491	139	4.9	100	24	254	1	0	3.1	0.3	0	1	10	155	38	15.8169	0	0		0	0	0	1	0		0	0	1	0	0	0	0	0	0		18.3	0.69	101.8		32.5	0.59	107.2		10	0.36
F	82	16900	11.3	33.3	269	135	5.7	101	15	288	1	1	4	0.3	0	0	23	148	49.9	22.7812	0	1		0	0	1	0	0		0	0	1	0	1	0	0	0	0		16.6	1.13	46		22.5	1	53.3		43.3	0.9
M	48	11700	13.1	37.5	220	145	3.4	109	24	127	1	1	3.8		0	0	7	170	78.3	27.0934	0	0		0	0	0	0	1		0	0	0	0	0	0	0	0	0		21.8	0.91	100.7		6.3	0.55	125		7	0.58
M	59	5200	10	28.8	160	139	3.4	100	25	99	1	1	3.4	2.1	0	0	14	167	62.4	22.3744	0	0		0	1	0	0	0		1	0	0	0	0	0	0	0	0		14.5	0.86	96.3		14.1	0.61	110.9		4.8	0.61
M	46	15400	7.8	23.9	79	145	4.5	114	21	104	1	0	1.8		1	1	15	168.4	47.2	16.644	0	1		0	1	0	0	0		1	0	0	0	0	0	0	0	0		37.7	0.73	112.8		52.2	1.35	63.7
F	76	22800	13	38.9	198	127	3.8	91	22	352	1	0	2.8	0.5	0	1	7	139.6	40	20.5253	0	0		0	0	0	0	1		1	0	0	0	0	0	0	0	0		39.2	0.72	82.8		24.8	0.63	88.6		18.1	0.55
M	53	8500	9.5	28.7	119	145	3.2	109	23	144	1	1	3	0.2	0	0	11	175	57.8	18.8735	0	0		0	1	0	0	0		0	0	1	0	0	1	0	0	0		13.8	0.46	129.8		2.7	0.39	139		5.4	0.42
F	56	12800	12.4	35.7	338	143	4	101	28	249	1	1	4.4	0.8	0	0	5	158	64.5	25.8372	1	0		0	0	0	1	0		0	0	0	0	0	0	0	0	0		15.8	0.48	111.6		9.4	0.46	113.1		8.1	0.32
M	75	5600	12.3	36.8	270	126	3.9	84	24	98	0	1	3.6	0.2	0	0	15	170	46.1	15.9516	0	0		0	0	0	0	1		0	0	1	0	0	1	0	0	0		8.5	0.65	96.5		22.8	0.43	114.4		12.3	0.41
F	61	11200	11.3	34.2	277	140	3.5	100	27	148	0	1	4.3		0	0	8	153	55.3	23.6234	0	0		0	0	0	0	1		0	0	0	0	0	0	0	0	0		19.9	0.76	86.1		15.7	0.54	103.6		15.4	0.47
M	92	10600	10.9	32.5	96	143	2.6	107	25	267	1	0	2.5	0.6	1	1	8			#DIV/0!	0	1		0	1	0	0	0		0	0	0	0	0	0	0	0	0		15.1	0.65	85.7		8.8	0.7	83.1		60.6	2.25
M	87	10900	9.4	27.8	86	142	5.2	107	21	110	1	1	2.7	1.2	0	0	15	174	79.3	26.1924	0	0		0	0	0	0	1		0	0	0	1	0	0	0	0	0		38.2	1.12	59.6		39.6	1.07	63		12.2	0.87
F	84	20000	10.6	32.8	379	144	2.9	101	35	256	1	0	2.4	0.3	1	1	17			#DIV/0!	0	1		0	1	0	0	0		0	0	1	0	0	0	0	0	0		8.1	0.25	113.6		16.9	0.23	116.7		25	0.21
M	77	1600	7.8	22.9	121	127	4.8	96	16	124	1	0	2.4	0.7	1	1	12	156.9	49.9	20.27	0	0		0	1	0	0	0		1	0	0	0	0	0	0	0	0		22.3	0.92	80.5		23.8	0.45	109.9		33.1	0.57
M	65	7400	14	41.8	269	138	4.3	100	28	146	0	1	4.3	0.4	0	0	15	172	72	24.3375	0	0		0	0	0	0	1		0	0	1	0	1	0	0	0	0		17	0.78	105.3		12.7	0.63	104.9		10.4	0.74
F	33	11000	13.2	39.7	263	140	3	99	24	290	0	1	4.9	0.3	0	1	8	156	76.3	31.3527	1	0		0	0	0	0	1		0	0	0	0	1	0	0	0	0		12.1	0.8	98.6		10	0.73	110.1		11.9	0.59
M	84	22500	11.7	36.1	288	139	3.6	104	23	356	1	0	2.1	0.6	1	0	12	157.6	46.4	18.6812	0	1		0	0	0	1	0		0	0	0	0	1	0	0	0	1		13.7	0.68	88.9		16	0.67	89.5		16.7	0.67
M	58	13600	15.8	47.9	133	139	3	96	14	185	0	1	4.2	1	0	1	31	182	90	27.1706	0	1		0	0	1	0	0		0	0	0	0	0	1	0	0	0		19.3	0.9	95.1		24.2	0.84	97.9		32.9	0.77
M	79	7900	8.5	25.3	276	135	2.9	100	22	135	1	0	2.8		0	0	16	167	66.5	23.8445	1	0		0	0	0	1	0		1	0	0	0	1	0	1	0	0		13.3	0.5	104.5		15	0.51	103.7		12.1	0.48
M	46	13900	15.5	45.6	203	139	4	101	23	160	1	1	4.7		0	0	18	180	76.3	23.5494	1	0		0	0	0	0	1		0	0	0	0	0	0	0	0	0		14.4	0.93	99.5		10.4	0.77	110.4		12.8	0.62
M	60	7700	14.9	44.3	265	138	4.1	99	27	148	1	1	3.9	0.8	0	1	15	172	86	29.0698	1	0		0	0	0	1	0		0	0	0	0	0	0	0	0	0		7.2	1.02	80.6		8.8	0.7	104		6.4	0.72
M	50	12000	13.9	42.4	312	138	3.4	102	20	213	0	1	4.9	0.8	0	0	9	173	80	26.7299	1	0		0	0	0	0	1		0	0	0	0	0	0	0	0	0		11.6	0.91	99.3		9.9	0.81	105.1		14.1	0.61
F	90	5700	14	41.9	210	139	4.2	105	18	125	1	1	3.1	0.7	0	1	15	145	40	19.025	1	0		0	0	0	1	0		1	0	0	0	0	0	0	0	0		28	0.77	69.2		14.6	0.67	78.7		19.6	0.38
M	71	8200	11.7	35.3	225	132	5.6	101	13	118	0	1	4.3	0.8	0	1	20	170	69	23.8754	0	0		0	0	0	0	1		0	0	1	0	1	0	0	1	0		51.5	1.53	45.7		35.9	1.29	56.2		14.4	0.91
M	56	15200	13.3	40.6	247	138	4.6	108	20	137	1	1	3.9	0.7	1	1	24	175	65	21.2245	0	1		0	0	1	0	0		0	0	0	0	0	0	0	0	0		27.1	1.1	75.7		16.7	0.82	100.3		22.7	0.72
F	64	13900	9.3	30.5	573	135	4	98	24	167	1	1	2.6	0.4	0	0	12	160	40	15.625	0	1		0	1	0	0	0		0	0	0	0	0	1	0	0	1		16.5	0.54	101.5		25.5	0.54	101.5		38	0.88
M	75	5600	11	34.6	212	139	4.4	98	28	156	1	1	2.9	1.1	1	1	9	174	68.3	22.5591	0	1		0	1	0	0	0		0	0	0	0	1	1	1	1	1		14.1	0.76	90.5		6.7	0.57	101.9		8.7	0.58
F	81	12100	14.3	42.9	245	140	3.4	104	24	239	1	1	4.3	0.7	0	0	11	160	59	23.0469	1	0		0	0	0	0	1		0	0	0	0	1	0	0	0	0		13.1	0.57	87.8		17.3	0.45	94.9		17.1	0.42
M	53	16600	6.3	18.7	240	137	6.4	92	30	124	1	1	2.4	2.4	0	0	19	160	54.3	21.2109	0	0		0	0	0	0	1		0	0	1	1	0	0	0	0	0		113.1	3.44	19.5		65.3	1.1	77.3		9.4	0.54
F	29	6700	13.1	39	283	137	4.4	103	23	122	0	1	4.4	0.4	0	0	4	156	49.6	20.3813	0	0		0	0	0	0	1		0	0	0	0	0	0	0	0	0		10.6	0.47	135.8		25.7	0.47	135.8
M	83	35500	10.9	32.2	140	124	5.3	87	18	94	1	1	2.7	0.3	1	0	17	166	62.7	22.7537	0	0		0	1	0	0	0		0	0	1	0	1	0	0	0	0		39.6	2.8	20.2		42.3	2.77	20.5		19.8	1.16
M	63	16000	10.4	30	200	134	3.7	100	21	79	1	1	2.5	0.8	1	0	7	167	46.3	16.6015	0	0		0	1	0	0	0		0	0	0	1	0	0	0	0	0		10.3	0.79	96.9		6.8	0.63	106.4		9.9	0.59
M	72	19700	15.7	48.7	260	137	5.3	98	21	89	1	1	4.2	0.8	1	1	25	167	54.2	19.4342	0	1		0	1	0	0	0		0	0	0	0	0	0	0	0	1		19	1.08	68.7		22.2	1.23	58.7		13.6	0.83
F	63	5900	11.1	33.3	171	137	3.9	95	29	161	1	1	4.4	0.5	1	0	9	159	68.4	27.0559	0	0		0	1	0	0	0		0	0	1	0	1	0	0	0	0		19.4	0.93	66.1		14.1	0.98	62		102	0.94
M	68	12000	12.5	37.3	127	128	5.6	79	27	152	0	1	4.2	2	1	1	16	167	71.5	25.6373	0	1		0	1	0	0	0		0	1	1	0	1	1	0	1	0		70.2	4.02	14.5		57.9	2.13	31.3		80.8	2.44
F	48	3600	6.9	21	142	144	3.4	109	22	128	1	1	3.8	0.5	0	0	11	160	55	21.4844	0	1		0	0	0	1	0		0	0	0	0	0	0	0	0	0		4.3	0.7	104.2		4.4	0.53	114.2		7.4	0.54
F	48	7400	12.1	35.9	145	139	3.9	102	24	154	0	0	3.9	1.1	1	1	10	163.7	57.9	21.6063	0	0		0	0	0	0	0		1	0	0	0	0	0	0	1	0		19	0.8	88.7		17.8	0.72	100.7		13	0.55
F	16	15500	10.2	30.5	281	150	3.7	118	20	187	0	0	3.2	0.9	0	1	16	155	50	20.8117	1	0		0	0	0	0	1		0	0	0	0	0	0	0	0	0		21.1	0.66	132.1		9.5	0.45	149.9		11.3	0.39
F	79	13100	9.2	29	120	158	3.3	122	22	122	1	1	2.8	0.4	0	0	23	153	48.1	20.5477	0	0		0	1	0	0	0		0	0	1	0	1	0	0	0	0		64	0.91	61.1		44.5	0.77	74.7		6.9	0.48
M	63	12700	14.3	42.7	169	144	3.8	103	12	189	0	1	4.6	0.4	0	1	10	175	66.8	21.8122	1	0		0	0	0	0	1		0	0	0	0	0	0	0	0	0		11.5	0.84	102.1		13.7	0.9	91.2		12.8	0.73
M	60	4500	13.8	39.4	221	140	3.4	103	26	195	0	1	4.7	0.5	0	0	7	168	70	24.8016	1	0		0	0	0	0	1		0	0	0	0	1	0	0	0	0		15.4	0.85	95.4		17.5	0.74	101		14.1	0.74
F	72	3600	9	26.6	89	141	4.1	105	27	145	0	1	3.5		0	1	20	155	66.6	27.7211	1	0		0	0	0	0	1		0	0	0	0	0	0	0	0	0		10.7	0.69	88.5		13	0.56	94.8		8.7	0.57
M	61	7500	15.9	46.2	229	140	3.7	103	20	226	0	1	4.6	0.8	0	1	16	170	69.8	24.1522	1	0		0	0	0	0	1		0	0	0	0	0	0	0	0	0		14	1.24	63.2		22.4	1.37	56.1		38.2	1.16
F	42	9700	14.1	41.7	296	138	3.7	102	20	227	0	1	4.3		0	0	6	158	68	27.2392	1	0		0	0	0	0	1		0	0	0	0	1	0	0	0	0		14.6	0.76	98.4		10.5	0.71	106.9		11.7	0.56
M	91	42300	6.3	21.1	490	142	5.7	104	9	195	1	1	2.6	0.8	0	1	10	178	66.4	20.9569	0	0		0	0	0	0	1		1	0	0	0	0	0	0	0	0		52.5	1.28	49.3		41.3	0.96	69.8		32.2	0.89
F	84	29900	14.8	44.2	201	127	3.4	89	17	165	1	1	4.5	1.3	1	1	32	147.1	61.1	28.2368	0	0		0	0	0	0	1		0	0	0	0	1	0	1	0	0		20.7	1.34	36.9		40.2	1.77	26.4		35.3	1.17
F	85	9600	8.3	24.8	230	137	5.1	108	17	126	1	1	3.3	0.4	0	1	24	156	45	18.4911	0	0		0	0	0	0	1		0	0	1	0	1	0	1	1	0		55.6	3.01	13.8		50.1	2.51	17.2		76.6	2.57
F	39	10300	8.6	25.4	116	145	3.8	109	25	134	1	0	3.4		1	1	14	152.7	80.8	34.6524	1	1		0	0	0	1	0		0	0	0	0	0	0	0	0	0		11.6	0.79	95.9		14.7	0.65	113.8		6.2	0.61
F	39	5300	13.6	39.8	231	130	4.3	94	11	104	1	1	3.2	1.8	1	0	10	167	52.9	18.9681	0	1		0	0	1	0	0		0	0	0	0	0	0	0	0	0		6.1	0.57	120.5		6.5	0.5	124		6.1	0.31
F	92	13000	11.9	35.3	230	139	4.2	101	20	135	1	1	4.3	0.5	1	1	15	152	47.2	20.4294	0	0		0	0	0	0	1		0	0	0	0	1	0	0	1	0		22.5	1.06	46.3		35.5	1.5	30.5		69.4	1.57
M	35	13000	11.1	32.1	219	140	4.1	108	22	137	1	1	3.9	0.5	0	0	15	178	96	30.2992	1	0		1	0	0	0	0		0	0	0	0	0	0	0	0	0		14	0.81	116.8		14.3	0.77	119.2		15.6	0.65
M	70	26000	8.8	26.4	209	139	4.1	103	10	179	1	1	3.3	0.5	0	1	13	166	58.6	21.2658	0	0		0	0	0	0	1		0	1	1	0	1	0	0	0	0		66.9	5.71	9.4		88.5	6.59	7.9		40.7	3.57
F	81	15900	13.1	39.9	320	142	4.3	102	30	224	1	0	3.7	0.3	1	1	12	150	52.7	23.4222	0	1		0	0	1	0	0		0	0	0	0	0	0	0	0	0		12.3	0.33	105.9		13.3	0.3	109.2		11.3	0.2
F	74	13400	12	35.4	134	137	3.6	106	16	165	1	0	2.7	0.8	1	1	9	140.1	45.8	23.334	0	0		0	1	0	0	0		1	0	1	0	1	0	0	1	0		53.2	1.25	42.8		45.4	1.14	47.8		24.8	0.95
F	86	23700	8.3	25.1	193	143	4.6	113	22	187	1	0	2.3	2.2	0	1	18			#DIV/0!	0	1		0	1	0	0	0		1	0	0	0	1	0	0	0	0		17	0.76	72.3		21.5	0.95	55.2		30.5	0.92
M	81	22500	19.8	58.2	110	165	4.7	119	26	132	1	1	4.3	2.5	0	1	26	171	58.3	19.9378	0	1		0	0	0	0	1		1	0	0	0	1	0	0	0	0		127.6	2.46	24		91.6	1.33	50.5		46.7	1.08
F	87	7200	11.2	33.8	193	136	3.2	106	17	130	1	0	2.9		0	1	16	138	52.3	27.4627	1	0		0	0	0	0	0		0	0	0	0	0	0	0	0	0		10.9	0.45	91.7		15.7	0.45	91.7		26.4	0.57
M	93	12000	12.3	36.1	124	139	3	105	20	68	1	1	2.5	0.3	1	1	17	170	50.9	17.6125	0	1		0	1	0	0	0		0	0	0	0	0	1	0	0	0		19.8	0.49	95.5		23.4	0.55	91.1		17.8	0.51
M	79	8700	10.4	30.6	126	145	3	105	20	126	1	0	2.3	1	1	1	20	174.9	61.7	20.17	0	1		0	0	1	0	0		1	0	0	0	0	0	0	0	0		14.5	0.81	85.7		11.9	0.6	97		7.1	0.44
M	59	9300	13.8	40.6	204	140	4	103	24	168	0	1	4.8	0.7	0	0	8	167	47	16.8525	1	0		0	0	0	0	1		0	0	0	0	0	0	0	0	0		13.7	0.69	104.6		12.7	0.79	99		13.4	0.67
M	75	22100	12	35.2	289	139	3.8	99	27	125	1	1	4.2	0.5	0	0	8	160	64	25	1	0		1	0	0	0	0		0	0	1	0	1	0	0	0	0		20.1	0.6	99.7		23.9	0.5	107.5		15.6	0.46
F	89	3700	8.6	24.7	52	141	3.2	103	31	104	1	0	2.7	0.9	0	0	16	157	57	23.1247	0	0		0	0	0	0	1		0	0	0	1	1	0	0	0	0		37.7	0.95	54		20.5	0.63	80.9		8.5	0.64
F	77	4900	7.1	20.8	96	142	2.9	115	12	187	0	0	3.1	0.3	0	0	14	150	37.2	16.5333	0	0		0	0	0	0	1		0	1	1	0	1	1	0	0	0		40.2	2.37	19.5		27.8	1.75	28.1		20.8	1.75
M	75	6600	11.8	35.6	57	138	3.6	108	22	76	1	1	2.5	1	1	0	7	167	49.7	17.8206	0	0		0	1	0	0	0		0	0	0	0	0	0	0	0	0		30	1.06	68.8		13.8	0.6	99		8.5	0.68
M	83	19300	8.3	25	176	137	4.9	105	23	203	0	1	2.6	0.3	1	1	10	178	55.5	17.5167	0	0		0	0	0	0	1		0	0	0	0	0	0	0	0	1		97.2	1.27	52.3		33.4	0.68	88.9		50.4	0.92
M	69	8400	14.7	42.5	185	140	5.2	103	28	119	0	1	3.4	1.4	1	1	14	165.5	81	29.5726	0	0		0	0	0	0	0		0	0	1	0	0	0	0	1	0		22.9	1.4	51.3		31.1	1.83	37.1		13.6	0.92
M	18	9200	13.7	40.6	235	140	4.2	103	22	304	1	1	4.9	0.3	0	1	0	174	60	19.8177	1	0		1	0	0	0	0		0	0	0	0	0	0	0	0	0		12.2	0.8	132.3		14	0.8	132.3		8	0.59
M	62	14100	9.5	27.7	110	148	2.7	107	19	378	1	0	2.2		1	0	12	162	65	24.7676	1	1		0	0	0	1	0		0	0	0	0	0	0	0	0	0		20.5	0.87	93.8		23.3	0.79	97.6		6	0.72
M	60	11800	16	47.5	119	141	4.5	106	18	204	1	1	3.5	0.4	1	1	7	177	60	19.1516	0	1		0	0	1	0	0		0	0	0	0	0	0	0	0	0		16.6	0.8	97.8		16.7	0.83	96.3		9.3	0.79
M	80	14400	7	21.2	184	138	3.8	109	19	254	1	0	1.7		0	1	7	158	50	20.0288	0	1		0	0	0	1	0		0	1	0	0	0	1	1	0	0		16.4	1.38	48.6		32.5	1.65	39.2		32.5	1.57
M	80	9300	9.1	28.8	257	144	3.9	111	23	192	1	1	3.7	0.5	0	0	15	157	55	22.3133	0	1		0	1	0	0	0		0	0	0	0	0	0	0	0	1		19.2	0.67	92		13	0.56	99.1		13.5	0.55
M	59	9300	13.2	37.9	162	141	4	106	23	287	1	0	2.9	0.5	0	0	6	180.4	111.9	34.384	1	0		0	0	0	1	0		1	0	0	0	0	0	0	0	0		15.6	1.31	60		13.6	1.41	54.9		13	1.07
F	56	7400	12.6	37.3	307	142	3.6	107	23	182	0	1	4	0.4	0	0	10	162	58	22.1003	1	1		0	0	1	0	0		0	0	0	0	0	0	0	0	0		11.7	0.62	101.8		8.4	0.52	107.9		20.2	0.52
M	80	18000	14.3	41.3	180	140	4.2	101	25	107	1	1	4.3	1	0	0	8	162	64.3	24.5008	0	0		0	1	0	0	0		0	1	1	0	0	0	1	0	0		26.5	1.6	40.7		14	1.07	66.1		5.4	0.74
F	71	4700	12.6	37.2	212	139	3.3	104	21	183	1	1	3.7	0.3	0	0	15	150	60	26.6667	1	0		1	0	0	0	0		0	0	1	0	0	0	0	0	0		4.4	0.55	95.3		5.4	0.63	91.2		5.7	0.51
M	93	3400	10.4	31.4	137	140	4.1	106	20	187	1	0	2.6	0.9	0	1	14	165	75	27.5482	0	1		0	1	0	0	0		0	0	1	0	1	0	0	0	0		31.6	1.27	49.1		48.8	1.49	40.4		18.2	0.89
M	44	10900	14.3	43.9	208	151	4.5	113	19	287	0	0	4.3		1	0	18	155	57	23.7253	0	1		0	0	1	0	0		0	0	0	0	0	0	0	0	0		13.6	1.25	75.2		33.7	1.11	81.5		24.4	0.97
M	43	10400	15.9	47.6	229	139	3.2	99	23	260	0	1	4.6	0.3	0	1	11	166	96.6	35.0559	1	0		0	0	0	0	1		0	0	0	0	1	0	0	0	0		11.9	1.17	70.3		12.3	1	92.4		26.1	0.97
F	78	2300	8.5	25.2	54	139	3.4	107	15	60	1	1	2	5.8	1	1	22	153	64.3	27.4681	0	0		0	1	0	0	0		1	0	1	1	0	0	0	0	0		22.8	1.31	39.3		36.2	0.86	65.4		16.4	0.62
M	59	12000	7.2	21.4	133	132	5.9	102	11	167	1	1	2.8	2.2	0	1	19	168	59.1	20.9396	0	0		0	0	0	0	1		0	0	1	1	0	0	0	0	0		68.6	4.62	13		75.8	3.29	19.6		91.6	2.12
M	42	23600	20.5	61	282	137	4.6	96	13	156	1	1	5.1	1.4	0	1	18	170	70	24.2215	0	0		0	0	0	0	1		0	0	0	1	0	0	0	0	0		26	2.11	38		39.7	1.97	41.3		24.4	1.44
F	81	12500	9.8	29.2	527	132	4.4	98	19	287	1	0	2		0	0	8	150	61.5	27.3333	1	1		0	0	0	1	0		1	0	0	0	1	0	0	0	0		21.4	0.76	74.8		14	0.68	83.5		8.2	0.63
M	52	9800	11.9	34.8	184	139	4.2	108	22	199	1	0	2.9		0	0	16	167	70	25.0995	1	0		0	0	0	1	0		0	0	0	0	0	0	0	0	0		10.9	1.16	72.5		13.6	0.93	101.9		7.7	0.8
F	93	6600	9.6	28.6	221	139	4.6	104	18	143	1	1	3.9	0.5	0	1	17	150	46.8	20.8	0	0		0	0	0	0	1		0	1	1	0	1	0	1	1	0		51.4	3.23	12		47.3	3.31	11.6		23.8	1.69
M	40	17500	11.3	31.4	75	132	2.3	94	15	64	1	1	3	34.8	0	0	9	170	79.5	27.5087	0	0		0	1	0	0	0		0	0	0	1	0	0	0	0	0		13	1.22	74.2		18	1.02	92.2		20.2	0.73
M	53	11200	14.7	42.9	220	139	3.6	102	22	234	0	1	4.2	0.5	0	0	12	168	68	24.093	0	0		0	0	0	0	1		0	0	0	0	0	0	0	0	0		17.5	0.74	106.8		11.3	0.66	111.9		10.7	0.64
M	32	8700	15.2	45	217	139	3.1	98	22	262	0	1	4.7	0.4	0	0	8	175	70.2	22.9224	1	0		1	0	0	0	0		0	0	0	0	0	0	0	0	0		12.3	0.97	104.3		8.6	0.55	139.8		11.7	0.73
F	96	9600	11.8	35.8	188	136	4	98	26	203	0	1	4	0.4	0	0	16	165	70	25.7117	1	0		0	0	0	0	1		0	0	1	0	1	0	0	0	0		17.4	0.5	83.1		19.6	0.53	81.5		17.2	0.34
F	39	8600	7.9	25.8	327	142	3.6	108	20	120	0	1	4.3	0.2	0	0	7	165	70	25.7117	1	0		0	0	0	0	1		0	0	0	0	0	0	0	0	0		13.9	0.54	120.9		7.3	0.41	132.4		9.7	0.42
F	92	12900	10.1	31.1	92	158	5.5	122	16	228	1	1	4.2	0.4	0	0	16	161	45	17.3604	0	0		0	0	0	0	1		0	0	1	0	1	0	0	0	0		163.5	4.54	7.9		34.7	1.76	24.9		8.3	1.27
F	43	8900	16.9	49.2	228	139	3.1	102	21	159	0	1	4.9	0.9	0	0	9	156	54.9	22.5592	0	0		0	0	0	0	1		0	0	0	0	1	0	0	0	0		12.4	0.76	97.7		9.3	0.7	108		8.2	0.68
M	66	10900	15.2	44.2	171	136	3.3	99	20	222	0	1	3.6		0	0	12	170	80	27.6817	1	0		0	0	0	0	1		0	0	1	0	1	0	0	0	0		16.4	0.89	89.7		8.9	0.78	94.7		11.2	0.66
F	77	8300	11.5	35.4	168	141	3.4	103	22	169	1	1	4.7		0	0	14	150	57	25.3333	1	1		0	0	1	0	0		0	0	1	0	1	0	0	0	0		14.2	0.69	85.4		9.2	0.59	89.9		14.5	0.54
F	80	10200	11.9	36.7	239	139	4.1	104	23	132	1	0	3.2		0	0	4	150.1	61.1	27.1194	0	0		0	0	0	0	1		0	0	0	0	1	0	0	0	0		15.5	0.81	69.8		15.9	0.94	58.3		10.1	0.96
F	51	11500	10.5	33.5	295	140	2.8	102	26	191	0	1	3.8		0	0	9	165	73.8	27.1074	0	0		0	0	0	0	1		0	0	0	0	0	0	0	0	0		11.3	0.46	117.2		8.1	0.38	124.8		18.2	0.47
F	61	10200	10.1	30.1	226	139	2.8	100	19	254	1	0	4.1		0	0	12	151.4	57.2	24.9542	0	0		0	0	0	0	1		1	0	0	0	0	0	0	0	0		16.8	0.44	110.8		21.2	0.46	109.2		17.5	0.46
F	80	6300	9.4	29	255	143	5.3	114	18	153	1	1	3.3	0.3	0	1	8	155	67	27.8876	1	1		1	0	0	0	0		0	1	1	0	1	0	0	0	0		31.6	2.91	14.9		38.9	2.54	17.5
F	77	9600	11	33.7	181	140	3.5	107	21	177	0	1	3.3	0.6	0	0	11	140	53.5	27.2959	0	0		0	0	0	0	1		0	0	0	0	0	0	0	0	0		20.6	0.77	75.8		22.1	0.58	90.5		18.9	0.52
F	83	13500	11.9	35.6	163	110	4	78	20	203	0	1	3.3	2.1	0	1	13	140	53.5	27.2959	0	0		0	0	0	0	1		0	0	0	0	1	0	0	0	0		21.1	0.79	70.4		16.5	0.66	83.1		25.4	0.91
F	85	7600	14.8	46.3	156	137	5.3	97	24	167	0	0	3.4	2.8	0	1	14	146	66	30.9627	0	0		0	0	1	0	0		0	0	0	0	0	0	0	1	1		33.1	1.12	45.5		18.3	0.7	71.6		8.1	0.43
F	17	9300	3.6	10.5	170	142	3.9	111	24	244	1	1	3.1	0.1	0	1	18			#DIV/0!	0	1		0	0	1	0	0		0	0	0	0	0	0	0	0	0		7.2	0.5	144.8		11.3	0.75	119.2		8	0.45
M	23	17800	15.4	45.9	287	142	2.6	103	18	142	1	1	4.8	0.3	0	0	7	168	63	22.3214	1	0		1	0	0	0	0		0	0	0	0	0	0	0	0	0		18.8	0.92	116		9	0.63	140.9		12.7	0.52
M	90	14200	16.1	48.9	270	140	3.5	100	24	278	1	0	4.3	0.7	0	1	18	170	85	29.4118	0	1		0	1	0	0	0		0	0	0	0	1	1	0	0	0		18.6	1.06	62.4		29.8	1.74	34.2		17.6	0.96
M	76	23400	13.4	37.2	266	133	5.2	92	14	101	1	1	2	22.1	1	1	23	167	77	27.6095	0	0		0	1	0	0	0		0	0	1	1	1	0	0	0	0		114.9	6.33	7.9		127.1	6.38	7.8		119.6	5.99
M	70	8400	15.3	46.3	333	135	3.7	97	26	171	0	1	3.5	2.3	0	0	11	169	46.9	16.421	0	0		0	0	0	0	1		1	0	0	1	0	0	0	0	0		7.7	0.28	140.3		6.7	0.37	125.1		7.3	0.33
M	83	19000	10.4	31.6	364	143	3.3	106	27	277	1	0	2.3	0.6	0	1	17	159.6	60.3	23.6729	0	1		0	1	0	0	0		1	0	0	0	1	0	0	0	0		15.1	0.63	92.4		19.1	0.92	77.7		10.4	0.55
M	90	8500	12.1	35.7	116	136	3.9	105	22	290	1	0	2.7	2	1	0	20	172	68	22.9854	0	1		0	1	0	0	0		0	0	1	0	1	1	1	0	0		22.6	1.24	51.6		54.9	3.29	15.9
M	31	30100	16.1	46.6	256	136	4.3	97	24	85	1	1	3.6	1.8	0	0	9	179	73	22.7833	0	0		0	1	0	0	0		0	0	0	0	0	0	0	0	0		35.1	2.03	43		26.9	1.6	57.4		14.9	0.97
F	71	12300	10.6	30.8	165	139	2.6	107	21	160	1	1	3.5	1.3	1	0	9	150	55	24.4444	0	0		0	1	0	0	0		0	0	0	0	0	0	0	0	0		6.2	0.46	101.8		4.8	0.3	117.2		5	0.33
M	72	8300	13	38.7	182	142	4	105	26	183	1	1	4.1	0.8	0	0	11	165	59	21.6713	1	0		0	0	0	1	0		0	0	0	0	0	0	0	0	0		10.7	0.88	87		12.1	0.92	84		5.8	0.67
M	78	11700	13.7	43.3	316	143	3.6	106	22	153	1	1	4.4	0.3	1	1	21	159	51.7	20.4501	0	0		0	0	1	0	0		0	1	0	0	0	0	0	0	1		22.3	1.59	41.3		24.9	1.69	38.3		14.8	1.23
F	63	39000	12.1	36.3	343	144	3.3	109	21	94	1	1	3.4	0.3	1	0	13	146	61.6	28.8985	0	1		0	1	0	0	0		0	0	0	0	1	0	0	0	0		26.7	1.65	33.3		21.1	0.97	63.2		11.2	0.54
F	77	6400	14	42.2	265	142	3.5	104	25	180	0	1	4.6	0.4	0	0	9	154	69.3	29.2208	1	0		0	0	0	0	1		0	0	0	0	1	1	0	0	0		10.8	0.47	96.9		9.5	0.41	101.4		14.3	0.31
M	69	11200	15.1	47.3	224	141	4.3	104	20	92	0		4.2	0.5	0	1	22	172	75	25.3515	0	1		0	0	1	0	0		0	0	1	0	1	1	1	0	0		14.4	1.06	70.8		35.8	2.78	22.5		40.9	1.71
F	63	26900	11.8	35.7	332	142	4	100	21	137	1	1	3.7	0.3	1	1	21	153	58.9	25.1613	0	1		0	1	0	0	0		0	0	1	0	0	1	0	0	0		23.1	0.61	97.5		11.7	0.32	120.5		16.7	0.28
F	54	12900	10.5	31.3	359	136	3.9	101	18	157	1	1	4	0.9	1	1	15	164	49.8	18.5158	0	1		0	0	1	0	0		1	0	0	0	0	0	0	0	0		18.2	0.76	90.5		23.8	0.94	70		11.5	0.55
M	80	12600	12.7	37.7	349	137	4.7	102	22	172	1	1	3.3	0.8	0	1	8	166	78	28.306	0	0		0	0	0	0	1		1	0	0	0	0	0	1	1	0		35.9	1.29	52.8		41.3	1.44	46.2		21.5	1.28
F	69	5300	10.9	32.4	57	139	4.7	106	16	139	0	1	2.5	3.2	0	0	16	154	60.5	25.5102	0	0		0	0	0	0	1		1	0	0	1	0	0	0	0	0		35.1	1.78	29.1		42.9	0.85	71.1		21.8	0.92
M	44	16800	14.1	42.8	247	140	3.6	105	17	221	1	1	4.5	0.3	0	1	17	177	68.4	21.8328	1	1		1	0	0	0	0		0	0	0	0	0	0	0	0	0		12.8	0.77	111.1		12.8	0.77	111.1		14.4	0.59
F	87	19900	11.8	35.5	465	132	3.7	95	23	183	0	1	3.4		0	1	17	150	43	19.1111	0	1		0	0	0	0	1		0	0	1	0	1	0	0	0	0		6.2	0.75	72.9		13.5	0.71	77.9		18.6	0.49
M	93	20400	9.6	28.3	174	130	3.5	91	28	196	1	0	2.7	0.7	0	1	17	163.7	45.3	16.9044	0	1		0	1	0	0	0		0	0	0	0	1	0	0	0	0		19.8	1.06	60.6		28	1.06	60.6		47.1	1.47
M	48	11100	7.6	23.5	26	148	4.1	115	19	245	1	0	1.9	6.6	0	1	15			#DIV/0!	0	0		0	0	0	0	1		0	0	0	1	0	0	0	0	0		69.3	0.68	114.5		61.2	0.49	131		20.6	0.39
M	57	7900	14.1	41.4	140	141	3.3	103	21	156	1	1	4.2	0.7	0	1	11	166	75.4	27.3625	0	1		0	0	1	0	0		0	0	0	1	0	0	0	0	0		9.8	0.65	109.5		6.9	0.55	117.3		7.4	0.51
M	92	8400	10.1	29.4	52	139	3.2	104	23	113	1	1	3.6	1.8	0	0	22	168	52.91	18.7465	0	1		0	1	0	0	0		0	0	1	0	1	0	0	0	1		20.7	0.97	68.4		21.1	1.07	60.8		28.5	1.02
F	66	14800	14.6	44	236	145	3.6	109	24	159	0	1	4.1	0.6	0	1	14	165	59.8	21.9651	0	0		0	0	0	0	1		0	0	0	0	0	0	0	0	0		16.9	0.93	65.2		9.5	0.75	84.5		19.1	0.82
M	43	201000	9.3	27.8	181	148	3.7	118	9	109	0	1	1.8	0.2	1	0	21	175	80	26.1224	0	1		0	0	1	0	0		0	0	0	0	0	0	0	0	0		16.4	1.49	57.5		24.4	1.91	42.6		17.4	1.51
F	64	14300	13.4	39.5	246	143	3.7	102	25	276	0	1	4.8		0	0	10	160	54.2	21.1719	1	0		0	0	0	0	1		0	0	0	0	1	0	0	0	0		10.3	0.62	96.3		9	0.54	100.7		12.5	0.4
F	89	18600	10.6	31.8	365	142	2.7	105	20	169	1	0	3.9	0.3	1	0	12	150.4	50.4	22.281	0	1		0	0	1	0	0		0	0	0	0	1	0	1	0	0		8.3	0.47	89.1		13.7	0.44	91.1		5.2	0.55
F	76	5800	7.8	23.3	110	137	4.9	101	16	290	1	0	2.6	0.2	0	1	26	160	62	24.2188	0	1		0	0	0	0	1		1	0	0	0	1	0	0	0	0		51.6	4.22	9.7		20.6	2.17	21.7		10.2	0.91
F	77	10600	15	45.6	214	129	5.7	91	25	177	1	1	2.7	0.9	0	1	18	150	50	22.2222	0	0		0	0	0	0	1		0	0	1	0	1	0	0	0	0		31.9	0.9	62.3		15.3	0.75	77.7		15.4	0.68
F	32	12000	11.4	34.6	110	140	3.2	108	14	83	1	1	2.3	2.3	1	0	6	166	48	17.4191	0	0		0	1	0	0	0		0	0	0	0	0	0	0	0	0		14	0.7	116.6		5.6	0.4	140.2		4.7	0.35
M	51	6200	16.3	48.3	218	139	3.5	102	25	169	0	1	4.5	1	0	0	5	173	70.2	23.4555	1	0		1	0	0	0	0		0	0	0	0	0	0	0	0	0		14.9	0.88	100.9		10.6	0.64	115		16.3	0.51
F	90	5400	12	36.4	281	141	4.1	104	26	256	0	1	4.1	0.4	0	0	18	140	41.8	21.3265	1	0		1	0	0	0	0		0	0	0	0	1	0	0	0	0		12.4	0.77	68.7		22.9	0.89	57.6		17.4	0.5
M	42	9200	9.1	26.6	91	139	4.2	101	18	333	1	1	3.7	8	0	0	14	160	48	18.75	0	1		0	0	1	0	0		0	0	1	1	1	0	0	0	0		25.3	0.74	114.6		14.6	0.63	122.4		13.7	0.5
F	72	4500	11.4	33.5	168	138	3.4	105	20	178	1	0	3.1	0.9	0	0	13	160	55	21.4844	1	0		0	0	0	0	0		0	0	0	0	1	1	0	0	0		12.2	0.35	109.8		12.4	0.42	103.5		6.3	0.28
M	76	15200	7.8	23.7	253	143	4.5	113	18	287	1	0	3.1		1	1	15	166	68	24.677	1	1		0	1	0	0	0		0	0	1	0	1	0	0	0	0		23.5	1.4	49.1		25.3	1.21	58.6		10.3	0.97
M	61	2800	10.1	30.1	26	134	3.3	103	19	198	1	0	2	3.4	1	1	22	178	80	25.2493	0	0		0	1	0	0	0		1	0	1	1	0	0	0	0	0		47.8	2.12	33.1		80.8	1.93	37		39.9	0.91
F	99	6100	12	37	196	137	4.9	98	28	134	0	1	4	0.9	0	1	11	152	56.5	24.4546	0	0		0	0	1	0	0		0	1	0	0	1	0	0	1	0		31.9	1.81	22.9		44	1.81	22.9		51.4	1.68
M	30	11500	15.1	45.4	235	144	4.5	104	18	134	1	1	4.4	0.2	0	0	18	177	78	24.8971	1	1		1	0	0	0	0		0	0	0	0	0	0	0	0	0		11.8	0.91	114.3		13.1	0.82	120.3		11.5	0.5
F	83	38800	10.3	30.7	318	140	6.8	105	9	176	1	1	3.3	0.3	0	1	19	147	57.6	26.6556	0	0		0	0	0	0	1		1	1	1	0	1	0	0	0	0		118.5	8.8	3.8		102.4	6.35	5.6		40.8	2.11
F	78	12000	10	31.2	476	143	4	99	35	192	1	1	3.2	0.5	0	0	15	146	55.7	26.1306	0	1		0	1	0	0	0		0	0	1	0	0	0	0	0	1		6.7	0.44	98.4		6.8	0.4	101.5		9	0.49
F	81	13300	10.6	31.4	281	144	4.3	110	22	150	1	1	2.8	0.6	1	1	20	150	50	22.2222	0	1		0	1	0	0	0		0	0	0	0	1	0	0	0	0		18.6	0.36	102.9		11.7	0.49	93		29.5	0.59
F	71	14100	13.6	40.1	395	128	3.5	88	26	173	0	1	4.4	0.5	0	0	13			#DIV/0!	0	0		0	0	0	0	1		0	0	0	0	1	0	0	0	0		8.8	0.54	96.6		11.7	0.5	99.1		15.9	0.49
M	73	8200	13.3	38.6	183	135	3.4	96	25	133	1	1	3.9	1.3	0	0	11	165	56	20.5693	0	0		0	0	0	0	0		0	0	0	1	0	0	0	0	0		12.3	0.53	105.7		8.7	0.52	106.5		8.7	0.5
M	48	12600	15.8	46.6	266	141	3.5	102	26	167	0	1	4.4	0.4	0	0	5	166	67	24.3141	1	0		0	0	0	0	0		0	0	1	0	1	0	0	0	0		14	0.86	104		15	0.69	113.8		15.9	0.57
F	89	8500	14.6	44.7	160	143	3.9	103	28	181	0	1	4.7		0	0	12	150	48	21.3333	1	0		0	0	0	0	1		0	0	1	0	1	0	0	0	0		28.3	0.59	82.1		19.2	0.45	89.7		19.9	0.42
F	94	19400	12.8	39.7	177	152	3.8	114	26	132	1	1	2.4	0.3	0	1	15	160	40	15.625	0	1		0	1	0	0	0		0	0	0	0	0	0	0	0	0		46.2	1.42	32.1		21.5	0.75	69.4		15.2	0.61
F	92	38300	9.6	29.3	187	126	6.1	92	18	107	1	1	2.6	0.4	1	0	18	155	52	21.6441	0	0		0	1	0	0	0		0	1	1	0	0	0	0	0	0		25.4	1.26	37.3		19.2	0.85	60.1		35.7	0.64
M	56	11800	9.4	30.2	369	141	3.6	106	19	139	1	1	4.1	0.3	0	0	19	165	70	25.7117	1	0		0	0	0	1	0		0	0	0	0	0	0	0	0	0		7	0.85	98.8		10	0.74	104.6		14.5	0.65
M	74	9700	17.4	51.8	228	143	3.5	104	25	191	0	1	4.5	0.9	0	0	21	160	66.3	25.8984	0	0		0	0	0	0	1		0	0	0	0	1	0	0	0	0		13.6	0.99	75.2		15.7	0.77	90		26.4	0.8
M	84	5400	11.9	35.7	66	143	3.7	112	21	95	0	0	3.5	0.8	0	1	6	158.6	53	21.0702	0	0		0	0	0	0	1		1	0	0	0	1	0	1	0	0		28.5	1.23	53.9		16.1	1.11	61.1		22.4	1.1
M	65	9000	9.2	26.9	158	138	3.9	101	27	156	1	0	3.8	0.5	0	0	14	160	53.6	20.9375	0	0		0	0	0	0	0		0	0	0	0	0	0	1	0	0		15.1	0.78	95.4		16	0.68	100.9		9.2	0.88
F	76	7500	9.6	28.4	227	139	4	109	18	154	1	0	2.5	0.4	0	1	18	143.4	53.5	26.0169	0	0		0	1	0	0	0		1	0	0	0	0	0	0	0	0		26.4	0.51	95		27.8	0.54	93.3		16.4	0.44
M	80	10400	13.3	39.7	117	140	4.3	100	21	187	1	0	3.2	1.6	0	1	14	168	74.3	26.3251	0	0		0	0	1	0	0		1	1	1	0	0	0	1	1	0		102.5	4.56	11.5		98.8	4.05	13.2		44.3	2.22
F	90	21900	11.9	36.3	360	135	6.5	91	10	221	0	1	4.6	0.4	0	0	20	155	50	20.8117	0	0		0	0	0	0	1		0	1	1	0	1	1	0	0	0		73.6	5.61	6.2		56.1	3.19	12.3		8	1.14
M	73	11900	15	46.4	198	156	4.4	119	21	243	1	1	3.6	0.4	0	0	16	170	50	17.301	0	0		0	1	0	0	0		1	0	0	0	1	1	0	0	0		84.3	2.39	26.1		48.7	1.04	71.4		11.7	0.67
M	81	10200	12.5	38.1	137	151	3.4	115	25	289	1	0	2.4	0.7	0	0	20	165	53	19.4674	0	1		0	1	0	0	0		0	0	0	0	1	0	0	0	0		22	0.82	83.5		16	0.58	96.3		22	0.88
M	53	14800	5.8	17.5	141	128	6.1	88	9	253	1	1	2.3	4.5	0	1	21	167	58.7	21.0477	0	0		0	1	0	0	0		0	1	1	1	0	0	0	0	0		79.9	1.7	45.4		98.2	2.17	33.8		114.8	2.96
M	64	4400	5	15.2	126	139	2.2	98	24	116	1	1	3.1	1.4	0	0	15	175	65	21.2245	0	0		0	0	0	0	1		0	0	0	1	1	0	0	0	0		10.6	0.91	89.4		5.1	0.8	95.1		1.5	0.87
F	51	4900	4.5	13.6	98	142	3.9	110	21	287	1	1	2.6	1.1	0	1	6	162	63	24.0055	0	0		0	0	0	0	1		0	0	0	1	0	0	0	0	0		25.9	0.66	104.1		16.2	0.47	115.5		9.6	0.56
M	80	6200	15.8	46.7	156	137	3.8	102	22	144	1	1	4.2		0	0	8	165	57.7	21.1938	0	0		0	0	0	0	1		0	0	0	0	1	0	0	0	0		12.6	0.7	89.1		20.8	0.77	86.9		20.9	0.59
F	71	16400	8.6	25.6	311	136	4.5	104	18	290	1	1	2.9	1	0	1	27	160	60	23.4375	0	1		0	0	1	0	0		1	0	1	0	1	0	0	1	0		28.2	1.09	51.6		34.2	1.59	32.7		42.7	1.21
F	32	7400	12.6	36.3	61	142	2.7	104	25	242	0	1	3.8		0	0	12	165	54	19.8347	0	0		0	0	0	0	0		0	0	0	0	0	0	0	0	0		6	0.4	140.2		3.1	0.33	149.4		4.6	0.37
M	82	5600	9.9	28.7	38	146	2.4	103	35	275	1	0	2.3	5.2	0	1	18	163	54.2	20.3997	0	1		0	0	0	1	0		1	0	0	0	0	0	0	0	0		21	0.66	91.3		30.8	0.4	92.5		24.3	0.78
F	47	400	10	29.7	206	139	3.2	98	24	224	1	1	2.9	2.2	0	1	6	153.8	35	14.7964	0	0		0	1	0	0	1		1	0	0	0	0	0	0	0	0		10.5	0.64	107.4		7.1	0.53	114.2		7.6	0.44
M	62	9600	14.4	42	229	133	5.2	88	18	179	1	1	4.9	2	0	1	7	178	57.1	18.0217	0	0		0	0	0	0	1		0	1	1	0	0	0	0	0	0		48.6	1.45	52		13.2	0.62	107.8		6.5	0.43
M	42	7000	12.6	36	161	142	3.9	104	20	192	1	1	5.3	0.8	0	0	7	174	80	26.4236	0	0		0	0	0	0	1		0	0	0	0	1	0	0	0	0		3	0.77	112.7		8.2	0.67	119.3		15.7	0.8
M	74	15100	15.1	43.7	144	141	3.7	102	23	182	0	1	4.7	0.8	0	0	7	170	92.2	31.9031	0	0		1	0	0	0	1		0	0	0	0	1	1	0	0	0		12.3	0.81	88.8		15.7	0.74	92.2		14	0.71
M	75	6800	11.1	34.5	253	131	4.9	90	23	113	0	0	3.8	2.1	1	1	15	174	62.1	20.5113	0	1		0	0	1	0	0		0	0	0	0	1	1	1	0	0		29.1	1.27	55.7		19.3	0.74	91.5		12.7	0.76
F	64	16.9	12	35.3	240	132	3.4	95	22	173	1	1	4.5		0	0	17	152	54	23.3726	0	0		0	0	0	0	1		0	0	1	0	1	0	0	0	0		11.9	0.47	106.2		7	0.38	113.9		12.3	0.45
M	64	2000	7.9	22	47	137	4.7	103	20	134	1	0	2.7	2.9	1	1	16	167.4	49.3	17.5928	0	0		0	1	0	0	0		1	0	1	0	0	0	0	0	0		25.8	0.85	92.7		31.2	0.95	84.8		80.2	1.94
M	89	15400	6	21.6	302	140	5.6	100	5	73	0	1	3.7	1.3	1	0	32	165	60	22.0386	0	1		0	0	1	0	0		0	0	1	0	0	1	1	0	0		25.7	1.48	41.9		37	2.78	19.6
M	35	17600	12.5	37.6	249	141	4	104	19	133	1	1	4.2	0.5	0	0	5	178	99.8	31.4985	0	0		0	0	0	0	1		0	0	0	0	0	1	0	0	0		11.3	0.89	112.3		12.4	0.64	128.6		13.3	0.68
M	61	5800	9.9	29	224	137	4.4	100	27	165	1	0	3.6	0.6	0	1	12	164	50	18.5901	0	0		0	0	0	1	0		0	0	0	0	0	0	0	0	1		5.5	0.62	108.6		9.1	0.6	110.1		3.7	0.59
F	77	5700	7.8	22.4	192	104	4.7	72	21	132	1	1	2.9	0.5	1	1	26	152	50.8	21.9875	0	1		0	1	0	0	0		0	0	1	0	1	0	0	0	0		22.7	0.38	103.2		11.2	0.39	102.3		7.1	0.33
F	83	13400	12.7	39	234	134	4.8	99	22	108	1	1	3.3	0.8	0	0	16	157	84.4	34.2407	0	0		0	0	0	0	1		0	0	1	0	1	0	0	0	0		15.4	0.74	76.2		20.2	0.91	59.4		22.7	0.67
M	35	19400	13.4	39.2	202	141	4.4	111	15	198	0	1	4.3		0	0	13	176	80.1	25.8587	0	0		0	0	0	0	1		0	0	0	0	0	0	0	0	0		14.7	1.05	92.8		14.6	0.78	118.6		14.6	0.78
M	56	11700	13.6	39.7	242	138	3.9	100	23	188	1	1	4.6	0.4	0	0	14	170	70	24.2215	1	0		1	0	0	0	0		0	0	0	0	0	0	0	0	0		22.3	1.13	73.3		21.4	0.81	100.8		21.3	0.76
F	50	6700	10.7	31.2	74	141	4.2	104	17	198	0	1	4.1	1.5	1	1	20	158	47	18.8271	0	0		0	0	1	0	0		1	0	0	0	0	0	0	1	0		29.3	0.62	106.2		28.2	0.73	97		51.4	1.25
M	82	9400	13.9	40.9	296	132	3.7	92	23	215	0	1	3.9	1	0	0	13	153	49.3	21.0603	1	0		0	0	0	0	1		0	0	0	0	1	0	0	0	0		19.4	1.08	64.5		10.7	0.72	88.1		20.3	0.78
M	67	18700	13.1	39.1	276	140	3.6	104	17	117	0	1	4.6	0.4	0	0	7	170	74.6	25.8131	1	0		1	0	0	0	0		0	0	1	0	1	0	0	0	0		12.3	1.56	45.6		20.6	1.15	65.9		16.5	1
M	73	11300	14.2	41.4	270	136	3.9	98	25	191	0	1	4.6	0.4	0	0	7	168	64.4	22.8175	0	0		0	0	0	0	1		0	0	1	0	1	0	0	0	0		17.9	1.01	74		11.7	0.8	89.2		19.5	0.86
M	75	12400	8.1	24.6	199	136	4.8	100	23	83	1	1	3	0.4	0	1	7	160	59.5	23.2422	0	0		0	0	0	0	1		0	0	1	0	0	0	0	0	0		24.2	1.33	52.7		12.4	1.11	65.5		20.9	1.37
M	47	7000	17	52.8	114	144	3.9	101	35	209	0	0	4.2	1.4	0	1	14	166.7	139	50.02	0	0		0	0	1	0	0		0	0	1	0	1	0	0	0	0		21.1	0.82	106		19.7	0.61	119.8		12.1	0.48
F	51	5800	10.7	33	98	134	4.7	101	23	70	0	1	2.7	3	1	1	10	164	63	23.4236	0	0		0	0	0	0	1		0	0	0	0	0	0	0	0	0		26.5	0.54	110.4		44.7	0.61	106		11.2	0.44
F	70	7700	7.6	22.6	221	142	4	109	21	243	0	1	3	0.5	0	0	20	158	58.6	23.4738	0	0		0	0	0	0	1		1	0	0	0	0	0	0	0	0		26	0.55	96.7		16.7	0.47	101.1		12.3	0.49
F	51	9600	13.9	40.7	358	142	3.6	103	24	190	1	1	4.9		0	0	14	155	47.2	19.6462	1	0		0	0	0	0	1		0	0	0	0	1	0	0	0	0		12.6	0.54	111.2		4.2	0.49	114.8		6.6	0.39
M	72	15200	10.3	30.2	190	141	4.8	107	23	165	1	1	4.1	0.6	0	0	24	170	73.2	25.3287	1	1		0	0	1	0	0		0	1	1	0	1	0	0	0	0		26.1	1.97	33.4		25.1	1.79	37.6		32.7	1.52
M	64	9000	12.2	36.2	97	130	3.8	96	20	108	1	1	3.2	0.6	0	0	16	160	64	25	1	0		0	1	0	0	0		0	0	0	0	0	0	0	0	0		31.2	1.95	35.8		20.4	1.03	77.5		9.1	0.69
M	53	6000	9	26.6	92	139	3	107	14	144	1	1	3	0.3	0	0	7	167	59.4	21.2987	0	0		0	0	0	0	1		0	0	0	1	0	0	0	0	0		22.9	0.8	103.4		15.1	0.58	118		5.1	0.69
M	61	2300	18.5	53.3	126	144	3.9	114	9	187	1	0	2.8	0.7	1	1	7	164.6	66.6	24.5819	1	0		0	1	0	0	0		0	1	1	0	0	0	0	0	0		21.6	3.29	19.4		65.9	5.18	11.2		54.8	3.44
M	41	28600	14.7	43.7	210	138	3.4	97	16	290	1	1	4.4	0.5	0	1	21	163	64.7	24.3517	1	1		1	0	0	0	0		0	0	1	0	0	0	0	0	0		16.1	1	91.1		11.2	0.9	107.2		15	0.52
M	78	15300	11.3	33.5	90	146	4	111	13	212	1	1	3.1	0.3	1	1	24	170	77.7	26.8858	0	1		0	0	1	0	0		0	0	0	0	0	0	0	0	0		21.9	1.38	49.3		20.5	1	72.8		16.3	0.81
F	71	11200	14.3	42.6	232	143	4	110	22	143	1	1	4.3	0.7	0	0	12	145	48.8	23.2105	0	0		0	1	0	0	0		0	0	1	0	1	1	0	0	0		13.3	0.5	99.1		13.9	0.38	108.4		15.4	0.33
M	57	12.7	15.4	45.2	298	141	4	103	24	234	1	1	4.7	0.7	0	1	22	168	77.7	27.5298	1	1		1	0	0	0	0		0	0	0	0	0	0	0	0	0		24.3	1.04	83.9		13.9	1.03	81.4		16	0.63
F	85	5500	10.1	30.3	295	127	4.5	92	25	378	0	1	4	0.4	0	0	12	140	48.2	24.5918	1	0		1	0	0	0	0		1	0	0	0	1	0	0	0	0		10.7	0.69	80.8		12.4	0.61	84.1		15.9	0.55
F	96	8400	11.6	35.5	198	144	4.4	108	27	146	0	1	4.6	1.2	0	0	9	145	44.3	21.0702	1	0		1	0	0	0	0		0	0	0	0	0	0	0	0	0		12.5	0.76	67.4		14.7	0.61	77.8		37.6	0.57
M	71	31200	11.3	32.7	45	135	2.4	95	15	88	1	1	2.3	6	1	1	15	157	50.4	20.4471	1	1		0	1	0	0	0		0	0	0	0	0	1	0	0	0		19.1	2.75	22.3		33.9	3.31	17.9		78.6	2.56
M	69	6200	15.6	45.5	99	151	4.1	110	27	298	1	0	2.9		0	1	7	172	100	33.8021	1	0		0	0	0	1	0		1	0	0	1	0	0	0	0	0		8.6	0.11	207.5		14.4	0.12	200.2		8.5	0.11
M	77	14900	12.4	37.1	138	138	4.4	106	13	67	1	1	3.1	0.7	0	0	19	175	74.2	24.2286	0	0		0	0	0	0	1		0	0	1	0	1	0	0	0	0		45.1	3.01	19.3		33.4	1.65	40		17.1	0.87
F	41	8200	13.8	40.8	204	137	4.4	98	22	163	1	1	4.5		0	0	10	161	74.9	28.8955	0	0		0	0	0	0	1		0	0	0	0	0	0	0	0	0		15.4	0.57	117.1		15.9	0.59	115.8		15.9	0.63
M	49	8200	14.4	43.1	190	139	3.9	100	14	76	1	1	4.2	0.7	0	0	14	170	59.1	20.4498	0	1		0	0	1	0	0		0	0	0	0	0	0	0	0	0		14	1	91.1		9.4	0.79	106.2		10.7	0.76
M	61	15900	14	40.6	129	143	3	115	16	148	1	1	2.7	1.1	0	0	17	161	87.2	33.6407	0	1		0	0	1	0	0		0	0	0	0	1	0	1	0	0		15.3	0.99	83		14.9	0.7	103.3		8.4	0.66
M	52	200	7.9	22.6	18	134	3.2	97	21	235	1	0	3.6	4.4	1	1	29	171.5	72.8	24.7516	0	0		0	1	0	0	0		1	0	1	0	1	0	0	0	0		41.3	2.05	36.4		29.6	1.42	56.8		50.6	1.78
M	79	9800	12	36.6	445	138	4.1	100	23	187	0	0	4		1	1	23	163	63	23.7118	0	1		0	0	1	0	0		0	1	0	0	1	1	1	0	0		8.7	1.42	47.3		20.5	2	31.3		41.2	2.82
F	93	6200	9.4	29	143	135	4	104	22	288	1	0	2.8		0	0	12	150	45	20	0	0		0	0	0	1	0		0	0	0	0	1	0	1	0	0		27	0.74	70.6		10.7	0.61	79		11.6	0.65
M	55	7700	14.4	42.9	238	139	4.2	103	21	158	1	1	4.6	0.5	0	1	11	178	78	24.6181	1	1		0	0	1	0	0		0	0	1	0	1	0	0	0	0		13.4	0.7	118		19.9	0.77	103.6		18.5	0.5
F	43	6000	13.3	39.3	222	139	3.3	105	21	233	0	1	3.8		1	0	8	153	54.1	23.1108	1	0		0	0	0	0	1		0	0	0	0	0	1	0	0	0		8.9	0.58	114.1		4.1	0.46	123.1		4.7	0.47
M	68	11000	14.1	42.3	251	140	3.6	102	25	185	0	1	3.9	0.5	0	0	5	162	59	22.4813	1	0		1	0	0	0	0		0	0	0	0	1	1	0	0	0		13.8	0.66	100.7		11.2	0.53	110.3		9.7	0.51
M	55	10800	7.6	22.3	74	123	3.6	82	28	376	1	0	2	3.3	1	1	22	167.9	64.6	22.9156	0	1		0	0	1	0	0		0	0	0	1	0	0	0	0	0		19.1	0.88	98.1		33.6	1.46	54.1		98.9	2.07
M	88	11400	9.9	30.1	113	147	4.1	114	18	276	1	0	2.7	1	0	1	12	167	72	25.8166	0	0		0	1	0	0	0		1	0	0	1	1	0	0	0	0		67.6	1.44	43.4		56	0.96	70.8		57.1	1.22
F	69	16100	12.3	36.2	319	138	3.8	102	20	274	1	1	3.2	0.2	0	0	21	155	48	19.9792	1	1		1	0	0	0	0		0	0	0	0	0	0	0	0	0		10.1	0.41	108		12.1	0.4	108.9		23.3	0.31
F	45	8800	14	41.8	239	144	4.2	105	28	230	0	1	3.5		0	0	4			#DIV/0!	0	0		0	0	0	0	1		0	0	0	0	0	0	0	0	0		16.3	0.78	92.7		19.8	0.6	111.2
M	73	14200	14.4	43.2	150	137	4.1	102	21	141	1	1	4.5	0.6	0	0	14	172	68.9	23.2896	1	1		0	0	0	0	0		0	0	0	0	0	0	0	0	0		12.3	0.68	95.4		9.2	0.53	105.7		13.2	0.49
F	76	8600	9.2	27.9	131	143	4.1	105	24	165	1	0	3.4	1	1	1	11	152	37.3	16.1444	0	0		0	1	0	0	0		0	0	0	0	1	0	0	1	0		37	0.92	61.5		17.1	0.66	87.3		14.5	0.63
F	23	7900	11.9	35.7	228	140	3.2	106	16	125	1	1	3.9	0.3	1	0	22	160	45	17.5781	1	1		1	0	0	0	0		0	0	0	0	0	0	0	0	0		9.4	0.71	119.6		13.7	0.74	116.2
F	72	10600	13.3	39.9	300	136	4.6	98	22	199	0	1	4.2		0	0	8	152	45.7	19.7801	0	0		0	0	0	0	1		0	0	0	0	0	1	0	0	0		14.2	0.58	93		7.4	0.63	90.5		20	0.56
M	70	28500	8.9	26.9	235	140	5.4	104	18	209	1	1	2.8	0.4	0	1	10	163	47.8	17.9909	0	0		0	0	1	0	0		1	0	0	0	0	0	0	0	0		33.6	1.31	55.2		29.3	1.06	71.3
M	75	11800	13.1	39.1	343	133	3.6	94	27	189	1	1	4.2	0.6	0	1	9	157	45	18.2563	1	0		0	0	0	0	1		0	0	0	0	1	1	0	0	1		9.1	0.57	101.2		13.8	0.49	107.6		14.2	0.49
M	61	15700	10.9	32.1	171	131	5	95	20	176	0	0	2.6	11.9	0	1	10	173.7	63.3	20.9799	0	0		0	0	0	0	1		0	0	0	1	0	0	0	0	0		27.4	0.71	102		20.7	0.58	110.8		24.6	0.55
M	86	13800	10.4	32.4	311	139	4.4	103	18	209	1	1	3.3	0.2	0	1	13	164	45	16.7311	0	0		0	1	0	0	0		0	0	1	0	1	0	0	0	1		26.8	0.86	79.1		21.9	0.76	83.2		16.8	0.72
F	83	6900	11.8	35.5	175	133	3.1	92	21	87	0	0	4.5		1	1	15	152.3	53	22.8495	0	0		0	0	1	0	0		0	0	0	0	0	0	0	1	0		73.2	1.71	27.5		18.6	0.62	84.2		16.2	0.89
M	62	25400	13.6	42.2	514	157	4.4	119	14	187	1	1	2.7	0.4	0	0	16	165	56.2	20.6428	0	0		0	0	0	0	1		0	0	1	0	1	1	0	0	0		56.9	1.54	48		37.3	1.37	55.3		12.2	0.65
M	42	8000	17.6	51.9	199	138	3.4	94	28	248	0	1	5.5	1.8	0	0	13	168	57	20.1956	1	0		0	0	0	0	1		0	0	0	0	1	0	0	0	0		3.6	0.61	124.9		4.5	0.56	129.4		10.7	0.57
F	74	2000	10	28.5	76	144	3.4	110	20	130	1	1	1.7	0.9	0	0	14	147	55.7	25.7763	1	0		0	0	0	1	0		1	0	0	0	0	0	0	0	0		16.6	0.68	87.7		10.3	0.66	88.5		9	0.7
M	34	11300	16.6	48.8	244	140	3.4	104	21	199	0	1	4.5	0.5	1	0	4	184	139	41.0562	1	0		0	0	0	1	0		0	0	0	0	0	0	0	0	0		13	0.84	115		13.5	0.78	118.6		9.6	0.77
F	81	15000	10.1	30.7	151	135	3.8	106	18	298	1	0	2.7	0.3	0	1	22	150.4	49.4	21.8389	0	0		0	1	0	0	0		0	0	1	0	1	0	0	0	0		19.4	0.71	69.3		26.3	1.12	46.8		20.4	0.6
M	54	8100	10.9	32.9	177	138	4.3	97	26	234	1	0	2.6		0	0	10	168	58	20.5499	0	1		0	0	0	1	0		0	0	1	0	0	0	0	0	0		14.3	0.75	104.7		29	0.91	95.9		13.8	0.9
M	61	1800	8.4	25.5	96	130	3.8	94	19	346	1	0	2.1	1.1	0	0	14	166.9	44.5	15.9752	0	0		0	1	0	0	0		1	0	1	0	0	0	0	0	0		15.1	0.65	106.5		9.9	0.48	120.6		17.9	0.4
F	79	6800	10.5	31.8	223	134	4.1	93	36	238	1	1	3.3	0.3	1	1	13	150	46	20.4444	0	0		0	0	1	0	0		0	0	1	0	0	0	1	1	0		24.1	1.12	47.5		18.8	1.26	41.2		11.3	1.11
F	68	3600	12.6	37.3	153	142	3.4	104	27	125	1	1	4.1	0.5	0	0	18				0	0		0	0	0	0	1		0	0	0	0	1	0	0	0	0		22	0.57	96.9		9.5	0.55	98.1		8.6	0.49
M	56	11100	12.9	38.6	225	136	5.7	95	25	141	0	1	3.8	1	0	0	7	157	42	17.0392	0	0		0	0	0	0	1		0	0	0	0	0	0	0	0	0		27.5	0.95	90.4		15.9	0.64	111		8.9	0.76
M	79	20500	15.1	45.1	96	133	4.4	98	18	84	1	0	3.3	0.9	1	1	26				0	1		0	0	1	0	0		0	0	0	0	0	0	0	0	0		45.3	1.19	58.6		64	1.64	39.7		39.6	1.19
M	70	19600	12.2	37	357	134	3.6	95	24	132	1	1	4.1	0.5	1	1	11	170	51	17.6471	0	1		0	1	0	0	0		0	0	1	0	0	1	0	0	0		7.3	0.62	101.9		9.8	0.67	98.7		3.2	0.63
F	97	5900	8	24.7	81	138	3.3	99	27	94	1	1	2.5	1	1	0	7				0	0		0	0	0	0	1		0	0	0	0	0	0	0	1	0		44.5	1.55	28.1		31.2	1.11	42		31.9	1.07
M	70	9600	13.6	40.8	153	141	4.3	101	30	86	1	1	4.1	1.5	1	0	17	160	76.9	30.0391	0	1		0	1	0	0	0		1	0	0	0	0	0	0	0	0		14.1	1.01	75.5		6.3	0.71	95.7		13.2	0.82
F	80	13400	12.1	36	322	114	3.8	79	22	204	1	1	4		0	0	19	157	48	19.4734	0	0		0	0	0	0	1		0	0	0	0	0	0	0	0	0		10.1	0.51	91.7		4.3	0.52	91.2		16.4	0.62
M	50	9600	14.2	42.1	253	132	4.6	93	25	145	0	1	4.9		1	0	4	178	69	21.7776	1	0		0	0	0	0	1		0	0	0	0	1	0	0	0	0		10.2	1	88		14.1	0.78	106		8.6	0.66
F	86	9200	9.3	27.8	214	140	3.1	99	30	92	0	0	3.3		0	1	14	148	41	18.718	0	0		0	0	1	0	0		0	0	0	0	0	0	0	0	0		19.3	0.48	89.7		14.4	0.35	99.6		14.9	0.42
M	58	2000	10.3	30.4	141	126	7.2	93	10	176	1	1	3.5	2	0	1	15	158	60.5	24.2349	0	0		0	0	0	0	1		0	0	0	1	0	0	0	0	0		35.6	1.38	56.3		54.3	1.32	59.5		22.2	1.01
M	75	12.2	12	36.8	628	136	5.9	94	30	166	1	1	3	1	1	1	16	170	51.3	17.7509	0	1		0	1	0	0	0		0	0	0	0	0	1	1	1	1		58.1	1.45	47.4		40.9	0.92	82.2		9.1	0.56
M	57	12400	10.4	31.2	265	138	3.4	99	28	132	1	0	2.3		0	0	15	168	54.8	19.4161	0	0		0	0	0	0	1		0	1	1	0	1	1	0	0	0		19.6	3.12	21.3		24.3	2.96	22.7		30.2	3.56
F	45	24800	12.4	38.1	257	142	3.2	101	20	227	1	1	4.9	0.3	0	0	22	170	67	23.1834	1	0		0	0	0	0	1		0	0	0	0	0	0	0	0	0		12.5	0.65	108.3		12.3	0.48	119.7		19.2	0.54
M	69	8200	14.5	42.6	145	136	4.7	98	23	128	1	1	4.4	1.1	0	0	21	175	85.2	27.8204	1	0		0	0	0	1	0		0	0	0	0	0	0	0	0	0		22.9	0.65	100		11.7	0.49	112.3		19.7	0.56
M	76	9500	18	53.6	194	140	4	101	19	115	1	1	3.8	1.3	0	0	18	165	59.3	21.7815	0	1		0	1	0	0	0		0	0	0	0	1	0	0	0	0		15.6	1.21	58.2		7.1	0.66	94.6		4.9	0.63
F	43	7000	14.1	41	138	138	3.3	93	27	239	1	1	4.9	0.9	0	0	12	160	47.8	18.6719	1	0		0	0	0	0	1		0	0	0	0	0	0	0	0	0		6.1	0.49	121.4		8.9	0.39	130.9		16.1	0.3
M	78	12500	13.1	38.8	224	128	4	91	18	190	1	0	3.9	0.7	0	0	28				0	0		0	0	1	0	0		1	0	0	0	0	0	0	0	1		9.4	0.78	87.7		19	0.83	85.5		15.1	0.57
M	28	19600	13.4	38.6	204	144	3.5	104	18	138	1	1	3.9	0.6	0	1	2	174	79	26.0933	1	0		0	0	0	0	1		0	0	0	0	0	0	0	0	0		13.4	1.92	46.7		6	0.83	120.6		3.5	0.83
M	73	7400	12.5	36.7	157	141	5.4	108	22	169	1	1	4.1	0.3	0	1	13	155	59.3	24.6826	0	0		0	0	0	0	1		0	0	1	0	1	0	1	0	0		31.5	1.72	38.9		20.3	1.18	61.3		29.5	1.76
M	63	8400	11	31.9	230	148	2.6	117	20	101	1	1	2.8	0.2	0	0	15	168	76.1	26.9629	1	1		0	0	0	0	1		0	0	0	0	0	0	0	0	0		12.8	0.65	98.6		11.6	0.65	104.3		14.7	0.55
F	55	29000	6.9	20.8	117	140	5.2	90	22	176	1	1	3	4.7	0	1	16	163	57.4	21.6041	0	0		0	0	0	0	1		0	0	0	1	0	0	0	0	0		21.9	2.19	24.8		25.1	0.7	98.5		4.3	0.52
M	21	12500	12.9	38.6	298	143	3.6	104	23	154	1	1	5	0.4	0	0	6	175	80.1	26.1551	1	0		1	0	0	0	0		0	0	0	0	0	0	0	0	0		14.9	0.84	126		11.4	0.65	140.1		11.7	0.76
F	74	10400	12.5	37.8	274	144	4	106	27	175	0	1	4.1	0.3	0	0	10	150	51.8	23.0222	1	0		1	0	0	0	0		0	0	1	1	0	0	1	0	0		14.2	0.63	89.3		8.3	0.36	107.3		17.2	0.38
M	68	2400	8.6	25.9	103	142	3.3	110	19	176	1	0	2.3	0.7	1	1	21	165.8	80.8	29.3929	0	1		0	1	0	0	0		1	0	1	0	1	0	0	0	0		15.5	1.06	72.3		18	1.02	75.7		16.9	0.65
M	65	7300	9.7	28.2	100	137	3.9	102	27	132	1	0	2.9		0	1	12	167.8	60.4	21.4513	1	1		0	0	0	1	0		0	0	0	0	0	0	0	1	0		17	0.51	113.6		20.6	0.5	114.5		19.2	0.55
M	62	10100	15.6	47.1	271	143	4	104	22	159	0	1	4.3	1	0	0	5				0	0		0	0	0	0	1		0	0	0	0	0	0	0	0	0		21.5	0.61	108.5		7.9	0.63	107.1		10.7	0.78
M	69	9800	11.9	35.6	98	134	4.3	101	18	265	1	0	2.3	2.8	1	1	17	150	43.6	19.3778	0	0		0	1	0	0	0		1	0	0	0	0	0	0	0	0		19.9	1.03	74.8		22.5	0.81	92		21	0.59
F	69	8100	8.7	26.7	177	141	4.1	101	30	287	1	0	2.9	1.6	1	1	17	150	43.6	19.3778	0	1		0	1	0	0	0		0	0	0	0	0	0	0	1	0		14.1	0.34	114.1		22.9	0.4	108.1		15.6	0.24
M	54	21000	9.5	29.2	44	156	4.9	127	21	290	1	0	1.5		1	1	13	163	38.1	14.34	0	0		0	1	0	0	0		0	0	0	0	0	0	0	0	0		68.3	1.27	64.1		45.4	0.87	98.5		24.7	0.69
F	66	8700	9.4	27.7	105	115	3.1	82	19	166	1	1	3.4	0.5	0	0	17	155	47.4	19.7294	0	0		0	0	0	0	1		0	0	0	0	0	0	0	0	0		18.9	0.65	94.1		9.9	0.55	99.4		13.5	0.73
F	86	14900	11.1	34.5	230	148	5.1	110	21	114	0	1	3.7	0.7	1	1	15	153	79	33.7477	0	0		0	0	0	0	1		0	1	1	0	0	0	1	1	0		37.2	1.62	28.7		35.7	1.47	32.3		22.2	0.88
M	100	4200	10.2	30.2	184	140	4.4	105	23	298	0	1	3.4	0.5	0	0	12.9	164	51	18.9619	0	0		0	0	0	0	1		0	0	0	0	1	0	0	1	0		27.2	1.7	32.6		21.5	1.37	42.3		26.1	1.25
F	47	16800	13.9	40.7	436	141	3.4	101	22	167	0	1	4.7		0	0	20	152	58.6	25.3636	1	1		0	0	0	1	0		0	0	0	0	1	0	0	0	0		8.1	0.74	97.5		12.5	0.38	126.6		14.5	0.33
M	63	12100	12	35.1	192	133	3.5	94	19	151	1	1	3.3	3.2	0	1	7				0	0		0	0	0	0	1		0	0	0	0	0	0	0	0	0		44.5	6.83	7.9		51.9	7.85	6.7		50.7	4.76
M	64	8500	10.9	31.8	79	144	2.9		109	25	1	0	2.2	1.6	0	1	26	158.1	66.6	26.6447	1	0		0	0	0	1	0		1	0	0	0	0	0	0	0	0		930	0.43	122.7		7.1	0.29	144.3		10.4	0.37
M	63	14500	15.7	47.8	145	145	4.6	108	13	144	1	1	4.4	0.5	1	1	25	176	78	25.1808	0	1		0	0	1	0	0		0	0	0	0	1	0	0	0	0		22.2	1.05	76.2		58.8	4.5	13.1		36.1	2.67
F	74	16200	10.9	31.9	192	139	4.8	102	21	123	1	1	3.7	0.4	0	0	11	157	60.9	24.7069	1	0		0	0	0	0	1		0	0	1	0	1	0	0	0	0		24	0.98	57.4		15.2	0.81	72.3		24.1	0.71
F	76	15500	15.1	47.3	161	143	3.6	103	4	287	1	1	2.7		1	0	21				1	1		0	0	1	0	0		0	0	0	0	1	0	0	0	0		20.7	1.04	52.7		17.4	1.47	34.7		32.9	1.06
F	55	700	13.4	38.7	190	136	3.1	100	19	122	1	0	3.2	0.5	1	0	17	151	51	22.3674	1	0		0	1	0	0	0		1	0	0	0	0	0	0	0	0		22.8	1.2	51.7		16.6	0.52	109.4		7	0.37
M	37	36100	15.5	47.1	299	140	4.3	95	5	154	0	1	4.3		0	0	12	178	74	23.3556	1	1		0	0	1	0	0		0	0	0	0	0	0	0	0	0		15	1.54	57.2		19.1	0.7	121.4		15.9	0.65
M	85	9100	10.3	30.9	149	143	4.3	100	32	132	1	0	3.8	0.6	1	1	23				0	0		0	0	0	0	1		0	0	1	0	1	0	0	0	0		16.1	1.12	60.4		12.6	0.92	76.6		57.6	3.87
M	87	10400	7	21	82	140	4.9	105	19	88	1	1	2.4	0.9	0	1	9	169	76.8	26.8898	0	0		0	0	0	0	1		0	0	0	1	0	0	0	0	0		31.3	1.19	55		30.6	0.89	77.4		19.1	1.21
M	55	9200	8.9	26.1	200	143	4.3	99	23	451	1	0	3		1	1	15	169	72	25.2092	0	1		0	0	1	0	0		0	0	1	0	1	0	0	0	0		23.8	0.81	101.5		24.7	0.91	95.9		12.9	0.75
F	75	1200	10.8	32.4	47	142	3.8	107	20	115	1	1	3.8	1.9	0	1	5		31.6	#DIV/0!	0	0		0	1	0	0	0		0	0	0	0	0	0	0	0	0		16.5	0.91	62.4		21.5	1.19	45.1		12.5	0.9
M	64	11300	14.6	43.3	230	144	5.1	96	15	274	1	1	4.3		1	1	18				0	1		0	0	1	0	0		0	0	0	0	0	0	0	0	0		21	1.73	45.4		53.8	3.89	15.4		62.7	4.82
M	67	18900	12.5	37.7	444	138	6.2	98	14	165	1	1	4.7	0.6	1	0	20	165	60	22.0386	1	0		0	0	0	0	1		0	0	1	0	1	0	0	0	0		21.1	1.6	44.2		28.1	1.82	37.9		25.9	1.36
M	45	5100	14	40.5	66	138	3.5	88	18	244	0	1	4.5		0	0	0	168	67	23.7387	0	0		0	0	0	0	1		0	0	0	1	0	0	0	0	0		5.8	0.79	109.2		4.3	0.59	123.4		3	0.51
M	59	7600	14	41.4	155	139	3.9	103	22	173	0	1	3.9	0.6	0	0	3	176	54	17.4329	1	0		0	0	0	0	1		0	0	0	0	0	0	0	0	0		12.8	0.78	100.2		10.4	0.56	114.8		15.2	0.56
M	69	22500	14	42.1	156	139	5.9	99	21	287	1	1	4.1	0.4	0	1	20	158	73	29.2421	1	1		0	0	0	0	0		0	0	1	0	1	0	0	0	0		28.1	1.59	43.9		39.8	1.17	63.7		28.8	0.98
F	54	7600	13.4	39.2	194	142	4	106	23	342	1	1	4	0.4	0	1	16	162	63	24.0055	1	1		1	0	0	0	0		0	0	0	0	1	0	0	0	0		18.2	0.61	106		16.2	0.59	105.7		20.9	0.55
M	42	10600	11.6	33.7	217	134	4	100	19	190	1	0	3	1	0	0	10	165.9	96.2	34.9528	1	1		0	0	1	0	0		0	0	0	0	1	0	1	0	0		21.8	1.39	62.9		29.7	1.88	43.7			1.6
F	62	26100	14.2	41.2	274	130	3.4	88	26	221	1	1	4	0.7	0	0	10	149	46.5	20.945	0	0		0	0	0	0	1		0	0	0	0	0	0	0	0	0		9.8	0.49	105.5		10.5	0.4	112.8		44	0.43
M	45	16300	14	41.3	322	140	3.2	101	25	221	0	1	4.3	0.3	0	0	12	170	71	24.5675	1	0		1	0	0	0	0		0	0	0	0	1	0	0	0	0		11.4	0.85	106.7		10.9	0.71	114.9		10.8	0.8
F	58	5800	8	24.2	114	139	4.8	108	15	256	1	0	3		1	0	18	159.2	57.7	22.7662	0	0		0	1	0	0	0		0	1	0	0	1	0	0	0	0		54.1	3.61	13.3		33.8	2.05	26.3		20.7	0.97
F	82	7900	12.5	37.6	231	140	4.2	101	25	139	1	1	4.2	0.5	0	1	10	150	51	22.6667	1	0		1	0	0	0	0		0	0	1	0	1	0	0	0	0		17	1.15	44.7		32.9	1.22	41.6		23.1	0.76
M	80	9900	10.5	31.9	313	137	4.8	100	22	282	1	1	3.2	0.3	0	0	17	166	47.9	17.3828	0	0		0	1	0	0	0		0	0	0	0	0	1	0	0	1		13.4	0.56	98.4		15.3	0.4	113		11.9	0.42
F	72	9200	7.4	22.2	186	136	3.3	87	31	177	0	1	3.3	0.3	0	0	9	153	66	28.1943	0	0		0	0	0	0	1		0	0	0	0	1	1	0	0	0		37.8	0.91	63.7		38.7	0.69	87.9		35.1	0.76
M	75	10500	9.3	27.4	34	133	2.8	101	17	164	1	0	2.3		1	1	25	150	55.9	24.8444	0	1		0	1	0	0	0		1	0	0	0	1	0	1	0	0		12.3	1.04	70.4		18.6	1.32	52.8		33.7	1.04
F	93	10000	7.8	23.4	230	127	4	87	22	286	1	1	2	0.2	0	1	21	150	58	25.7778	0	1		0	1	0	0	0		0	0	1	0	1	0	0	0	0		44.5	1.89	22.9		32.9	1.03	47.6		38.7	0.65
M	77	100	9.6	28.8	18	141	3.6	106	25	381	1	0	2.6	1.1	1	1	20	151.6	43.4	18.8839	0	0		0	1	0	0	0		1	0	1	0	0	0	0	0	0		18.1	0.57	100.4		45.9	1.1	65.3		73.1	1.18
M	67	12400	13.9	41.7	218	140	3.6	99	17	219	1	1	4.1	0.5	0	0	17	167	75.8	27.1792	0	1		0	0	1	0	0		0	0	0	0	0	0	1	0	0		15.6	1	78.1		12.7	0.7	98.3		17.5	0.56
M	67	26700	13.9	42.4	130	141	3.7	105	16	249	1	1	3.3	4.7	1	0	9	167	78	27.968	0	0		0	1	0	0	0		0	0	0	0	0	0	0	0	0		19.5	1.32	55.8		9.5	0.77	94.6		8.5	0.85
M	46	6500	11.1	32.6	100	141	4.2	102	22	365	1	1	3.3	1.8	0	0	6	175	68	22.2041	0	0		0	0	0	0	1		0	0	0	1	0	0	0	0	0		16.2	0.5	130.9		8.3	0.59	122.3		3.6	0.7
M	92	18200	11.6	35.2	569	124	4.9	89	23	288	1	1	3.1	0.3	0	1	18	169	50	17.5064	1	0		0	0	1	0	0		1	0	0	0	0	0	1	0	1		16.1	0.53	93.1		16	0.63	86.8		13.5	0.61
M	80	15300	10.6	31.4	200	139	4.7	110	15	254	0	1	3.4	0.5	0	0	14	165	79.8	29.3113	0	0		0	0	0	0	1		0	1	0	0	1	0	1	0	0		106.4	2.57	22.8		63.7	2.37	25.1		41.7	2.14
M	70	12600	13.4	40.6	351	141	3.8	97	30	178	1	0	4.1	0.6	0	0	12	155	48.4	20.1457	1	0		0	0	0	1	0		0	0	0	0	0	0	0	0	0		24.3	0.87	88.1		13.1	0.74	94.1		8.4	0.84
F	67	1500	8.4	23.7	6	132	4	96	25	106	1	1	3.3		0	0	15	158	57.7	23.1133	0	0		0	0	0	0	1		1	0	0	0	0	0	0	0	0		8.8	0.34	114.9		10.9	0.3	119.7		12.6	0.31
F	75	20600	9.6	29.6	392	129	3.7	89	24	95	1	1	3.9	0.7	0	1	20	150	45	20	0	1		0	1	0	0	0		1	0	1	0	1	0	0	1	0		11.8	0.6	90.1		31.5	0.79	74		53.8	0.91
M	44	15900	12.3	37.6	424	129	5.9	93	17	167	1	0	3.4		0	1	23	168	89	31.5334	0	1		0	0	1	0	0		1	0	1	0	1	1	0	1	0		51.5	1.96	40.7		36.3	2.17	36		65.7	4.55
M	52	5400	7.8	24	77	141	3.4	103	22	97	1	1	3.1	1.1	0	1	7	159	52	20.5688	0	0		0	0	0	0	1		0	0	0	1	0	0	0	0	0		6.4	0.51	124.5		6.9	0.48	127.6		4.3	0.33
F	91	16100	11.7	34.6	98	135	3.2	90	23	288	0	1	3.2	1	1	1	12	149	40.5	18.2424	0	0		0	0	0	0	1		0	1	1	0	1	0	1	1	0		62.7	1.86	23.5		104	3.87	9.7		144.9	3.48
F	62	23800	16.6	50.5	290	159	3.7	126	16	176	1	0	4.4	0.8	0	0	25				0	0		0	0	0	0	1		0	0	0	0	1	0	0	0	0		55.6	1.13	53		23.1	0.67	95.8		6.6	0.6
M	48	4800	15.3	45.1	190	137	3.2	100	22	124	1	1	4.3	0.5	0	0	7	172	78	26.3656	0	0		0	0	0	0	1		0	0	0	0	0	0	0	0	0		7.7	0.79	106.9		12.5	0.88	102.3		7.8	0.93
M	88	18800	11.1	34.2	292	148	4.2	105	25	175	1	0	3		1	1	18	182	54	16.3024	0	1		0	1	0	0	0		1	1	0	0	1	0	0	0	1		49.3	2.04	28.7		89.6	3.12	17.1		54	1.92
M	81	19300	11.3	34.7	17	129	4.5	93	16	79	1	1	2.3	1	0	1	26	164.6	76	28.0514	0	0		0	1	0	0	0		1	0	1	0	1	0	0	0	0		100.5	3.33	16.5		110.3	4.32	12.1		43.4	3.03
M	61	23900	14.6	43.7	188	140	4	100	24	145	1	1	4.1	0.6	0	0	8	170	78.3	27.0934	1	0		1	0	0	0	0		0	0	1	0	1	0	0	0	0		13.6	0.89	92.9		17	0.73	100.8		15.1	0.55
F	72	22200	12.6	38.9	262	140	5.1	99	24	133	1	1	4.1	0.3	0	0	11	150	65.7	29.2	0	0		0	0	1	0	0		0	0	0	0	1	0	0	0	0		12.6	0.6	92		14.7	0.46	100.4		16.1	0.45
F	66	14600	15	45	246	144	4.2	103	28	169	1	1	4.2	0.4	0	0	8	155	48	19.9792	0	0		0	0	0	0	1		0	0	1	0	0	0	0	0	0		15.9	0.69	92.3		15	0.56	98.2		15	0.5
M	69	42800	6.7	20.8	220	135	5.8	92	4	65	1	1	4.1	1.1	0	1	21	172	58.5	19.7742	0	0		0	1	0	0	0		1	0	0	0	0	0	0	0	0		59.9	4.13	14		64	2.62	24.2		54.8	1.77
F	76	4000	10.2	30.2	253	144	3.8	111	24	139	1	0	1.4	0.9	1	0	28	154.9	60	25.0062	0	1		0	1	0	0	0		0	0	0	0	0	0	0	0	0		15.6	0.56	91.5		43.3	2.44	18.8		30.2	1.87
F	73	8900	11.1	33	236	141	3.4	93	29	167	1	0	4.1		1	0	11	153	52	22.2137	0	1		0	0	1	0	0		0	1	1	0	1	0	1	0	0		16.4	1.94	25.3		35.7	3.58	12.1		7.4	0.32
M	47	3700	9.9	29.6	73	145	3.4	108	24	182	0	0	2.7	1.7	0	0	11	160.5	55.2	21.4284	0	0		0	0	0	0	1		0	0	0	1	0	0	0	0	0		8.4	0.72	111.9		7.6	0.61	119.8		7.3	0.65
F	66	15600	13	38.3	269	146	4	103	22	214	1	1	3.7	0.5	1	1	9	153	35.7	15.2505	0	1		0	1	0	0	0		0	0	0	0	0	0	1	0	0		18.5	0.82	75.3		24.6	0.67	92.5		28.9	0.48
M	58	20000	11.5	35.5	293	138	3.4	95	34	145	1	0	2.5		1	1	5	168	45	15.9439	0	1		0	0	1	0	0		0	0	0	0	0	0	0	0	0		22.8	0.63	109.4		19.4	0.34	141		11.9	0.2
F	52	10800	12.7	37.8	278	141	3.7	101	22	228	1	1	2.7	0.5	0	1	13	148	45	20.5442	1	0		1	0	0	0	0		0	0	0	0	0	0	0	0	0		19.6	0.52	111		12.6	0.39	122		5.6	0.28
F	77	11100	12.4	36.8	275	143	4	103	30	96	1	1	4	0.4	0	1	12	145	56.2	26.7301	1	0		1	0	0	0	0		0	0	0	0	1	1	0	0	0		15.1	0.8	71.8		12.1	0.65	86.5		19	0.48
M	60	15900	13.1	39.4	223	137	3.5	99	25	197	0	0	3.9		0	0	18	172	63	21.2953	0	0		0	0	0	0	1		0	0	0	0	1	0	0	0	0		10.1	0.61	109.3		8.9	0.6	110.1		9.1	0.62
F	73	20800	11	32.8	278	142	3.6	102	23	208	1	1	4.7	0.3	1	1	26	155	73.9	30.7596	0	1		0	0	1	0	0		0	0	1	0	1	0	0	0	0		26.7	0.8	74.4		33.1	0.93	62		64	1.3
M	83	6900	12.3	38.2	157	141	4.5	102	21	103	0	1	4	0.4	1	0	18	170	69.5	24.0484	0	0		0	0	0	0	1		0	0	1	0	1	0	0	0	0		42.2	1.76	35.2		30.7	0.89	79.6		14.8	0.68
F	76	24200	11.5	35.1	266	137	3.4	101	16	58	1	1	2.6		1	0	18	140	53	27.0408	0	0		0	1	0	0	0		0	0	0	0	0	0	0	0	0		22	3.96	10.5		4.6	1.12	48.2		15.1	0.97
M	86	8200	14.1	42.2	122	141	4.2	98	18	159	1	1	3.4	1.5	1	1	12	180	80	24.6914	0	0		0	1	0	0	0		0	0	1	0	0	0	1	0	0		53.5	2.77	19.9		58.2	2.48	22.8		38.7	1.83
M	65	13900	9.4	28.5	267	138	5	107	18	203	1	0	2.6	0.5	0	1	10	162	62.5	23.815	1	0		0	0	0	1	0		0	0	1	0	1	1	0	0	0		22.8	0.97	82.7		27.3	1.1	71.1		21.9	1.09
F	63	7900	10	29.5	191	143	4.1	108	21	241	1	0	2.7		0	0	19	158.7	52.9	21.004	1	0		0	0	0	1	0		1	0	0	0	0	0	0	0	0		9.5	0.46	107.7		14.2	0.38	114.7		12.4	0.44
M	58	8900	12.9	37.7	180	143	3.8	105	27	147	1	1	4		0	0	11	183	66.8	19.9468	1	0		1	0	0	0	0		0	0	0	0	0	0	0	0	0		23.1	1.03	80.3		26.1	0.69	105.4		43.4	1
M	73	14200	12.2	36.5	130	138	6.1	106	18	113	1	1	4.3	0.5	1	1	23	160	51.2	20	0	1		0	0	1	0	0		0	0	1	0	1	0	0	0	0		26.4	1.69	40		30.3	2.28	27.8		43.4	2.03
M	73	7600	13.5	41	233	145	4.1	109	18	178	0	1	3.9	0.7	0	1	13	162	55.8	21.262	0	0		0	0	0	0	1		0	0	0	0	1	0	1	0	0		27.8	0.7	94.3		24	0.72	93.2		24.5	0.7
M	50	3800	10.5	29.2	62	134	3.3	96	19	181	1	1	2.7	2.4	0	1	10	167	59.8	21.4421	0	0		0	1	0	0	0		0	0	0	0	0	0	0	0	0		17.9	1.68	47		37.1	2.95	23.8		30.2	1.48
F	75	3000	11.1	31.9	206	128	3.2	89	21	87	1	1	3.4	0.8	1	1	18	146	49.9	23.4096	0	0		0	1	0	0	0		0	0	0	0	0	0	0	0	0		25.8	1.37	38		14.7	1.02	54.3		5.9	0.71
F	73	25500	7.5	32	163	136	3.6	93	30	156	1	0	3.3		0	1	14	152.4	74.5	32.0765	1	0		0	0	0	1	0		0	0	1	0	1	0	0	0	0		38.7	1.3	41.1		26.1	0.63	89.9		11.8	0.65
F	83	7700	14.2	42.3	136	131	3.1	88	32	107	1	1	3	0.4	1	0	19	148	44.4	20.2703	0	0		0	1	0	0	0		0	0	0	0	1	1	0	0	0		20.5	0.78	71		10.4	0.79	69.9		9.4	0.98
M	62	22800	13.6	42.7	211	132	4.1	74	2	278	1	1	4.1	1.2	0	0	13	169	54.5	19.082	0	0		0	1	0	0	0		0	0	0	0	0	0	0	0	0		21.2	1.26	61.2		12.5	1.06	75.4		9.1	0.66
M	66	2500	15.3	45.8	43	145	4.1	115	15	210	1	0	2.3	0.6	0	1	14	165.9	70	25.4334	0	0		0	1	0	0	0		1	0	0	0	0	0	0	0	0		33.2	0.83	92.3		27.4	0.67	100.8		21.9	0.68
M	30	17300	14.1	41.8	351	133	3.2	90	17	124	0	1	4.3	2.7	0	0	6	172	67.2	22.715	0	0		0	0	0	0	1		0	0	0	0	0	0	0	0	0		10.5	0.56	140.8		10.3	0.52	145.1		11.2	0.55
M	37	6200	15.4	46.2	132	138	3.3	91	15	152	0	1	4.4	1	0	0	2	175	87.3	28.5061	0	0		0	0	0	0	1		0	0	0	0	0	0	0	0	0		3.3	0.68	122.9		9.9	0.78	116.1		5.5	0.69
M	32	14100	15.5	45.6	281	141	3.5	100	23	125	0	1	4.6	0.3	0	0	2	170	67.2	23.2526	1	0		1	0	0	0	0		0	0	0	0	0	0	0	0	0		13	0.96	105.6		19.6	0.74	123.8		23.9	0.85
M	75	19800	16.4	49.4	193	141	3.9	102	26	98	1	1	3.1	3.5	0	1	8	173	63	21.0498	1	0		0	0	0	1	0		0	0	0	0	1	0	0	0	0		31.7	1.11	65.1		22.6	0.87	85		18.2	0.74
F	84	6000	10.4	31.6	123	139	4	105	20	133	1	0	3.6	0.8	0	0	16	163	49.6	18.6684	1	0		0	0	0	1	0		0	0	0	0	1	0	0	0	0		32.1	1.33	37		22.9	1.13	45.1		13.7	0.9
F	53	7500	12.3	36.8	219	128	4.3	95	21	358	1	1	3.4	0.2	0	1	18	165	45.5	16.7126	0	0		0	0	0	0	1		0	0	1	0	0	0	0	0	0		20.2	0.7	105.7		35.5	1.15	54.8		15	0.68
M	61	26100	14.1	42.5	192	141	3.5	101	21	130	1	1	4.2	0.9	0	0	11	176	71.5	23.0824	0	0		0	0	0	0	1		0	0	0	0	0	0	0	0	0		20.7	0.95	86.7		10.8	0.64	106.4		15.4	0.66
M	87	2300	12.3	37.7	140	143	3.7	109	21	139	1	1	2.6	1	1	0	18	165	50	18.3655	0	0		0	1	0	0	0		0	0	0	0	1	0	0	0	0		29	1.25	51.8		16.7	0.9	77.1		32.1	0.93
F	72	12400	13.4	40.6	241	140	3.7	103	17	123	1	1	4.3	0.6	1	1	21	153	56.5	24.136	0	1		0	0	1	0	0		0	0	1	0	1	0	1	0	0		13.3	0.86	68.2		34.9	1.27	42.6		44.1	1.04
F	55	4700	12.9	39	251	140	3.8	101	25	176	0	1	4.8	0.4	0	0	5	146	47.8	22.4245	1	0		0	0	0	0	1		0	0	0	0	1	0	0	0	0		12.7	0.74	92.1		21.1	0.6	103.7		17.3	0.55
M	77	14000	13.6	41.7	234	142	3.5	107	20	75	1	1	2.9	0.9	1	1	12	175	70	22.8571	1	0		0	0	0	1	0		0	0	1	0	1	0	0	0	1		22.3	1.17	60.2		21.4	0.75	89.1		25.1	0.83
M	72	11900	9.8	30.2	148	142	5.5	111	19	137	1	1	3.3	0.5	0	1	21	156	53.5	21.9839	0	1		0	1	0	0	0		0	0	1	0	1	1	1	0	0		24.4	1.44	48.5		56.6	1.8	37		65.2	2.36
F	93	11600	9.9	30.3	200	142	2.9	105	25	205	1	1	2.3	0.6	0	0	18	150	56.8	25.2444	0	1		0	0	1	0	0		0	0	1	0	1	0	0	0	0		23.4	0.44	88.5		24.4	0.57	81.3		37.8	0.67
M	58	13600	12.1	36.4	207	137	3.7	100	20	204	0	1	4	0.5	1	0	13	170	70.7	24.4637	0	0		0	0	0	0	1		0	0	0	0	0	0	0	0	0		24.2	1.09	74.9		10.1	0.75	101.8		10.1	0.77
F	90	20600	12.7	39	287	128	4.5	91	14	145	1	1	3.7	0.7	1	1	22	145	51.6	24.5422	0	0		0	0	0	0	1		0	0	1	0	1	0	0	0	0		14.1	0.73	73.3		34.6	0.98	51.3		90.8	1.76
M	54	6100	14.5	43.6	94	141	3.3	93	12	212	1	1	3.7	1.1	1	1	24	180	62.9	19.4136	0	1		0	0	1	0	0		0	0	0	0	0	0	0	0	0		7.6	0.9	97.2		17.4	1.32	61.2		23.5	1.97
F	58	11500	9.9	30	189	131	3.7	99	15	62	1	1	2.3	1.2	1	1	11	148	63.4	28.9445	0	0		0	1	0	0	0		0	1	1	0	0	0	0	0	0		24.7	2.31	22.8		24.1	2.64	19.4		29.2	2.51
M	55	6900	13.6	39.5	71	131	5.1	97	12	75	1	1	1.8	18.9	0	0	7				0	0		0	0	0	0	1		0	0	0	1	0	0	0	0	0		30.7	3.47	18.9		18.4	1.11	74.9		11.6	0.73
F	70	7100	13.1	39.3	159	141	3.8	103	26	207	0	1	4.2	0.6	0	0	8	155	54.5	22.6847	1	0		0	0	0	0	1		0	0	0	0	0	0	0	0	0		12.8	0.64	91.3		14.5	0.64	91.3		12.3	0.6
F	79	11200	7.8	24.8	230	139	4.9	104	13	80	1	1	3.7	0.2	1	1	25				0	1		0	0	1	0	0		0	0	1	0	1	0	1	0	0		18	0.96	56.8		32.3	1.34	38		28	1.44
M	83	7500	12.1	37.9	466	137	4.8	102	23	176	1	0	2.4	0.6	0	1	18	160	41.4	16.1719	0	1		0	1	0	0	0		0	0	1	0	1	0	0	0	0		21.9	0.51	100.1		28.8	0.74	85.9		18.9	0.52
M	84	6600	6.1	18.7	109	141	3.9	107	22	181	0	1	2.4	0.4	0	0	13	166	61.5	22.3182	0	0		0	0	0	0	1		0	1	1	0	1	0	0	0	0		17	1.24	53.4		9.4	0.99	70.1		13.8	1.18
M	61	25200	15.4	46	17	129	3.3	83	14	124	1	1	3.2	26.3	1	1	16	163	69	25.9701	0	0		0	1	0	0	0		0	0	0	0	0	0	0	0	0		69.9	3.83	16.2		94.9	3.95	15.6		10.7	0.91
F	20	18300	15.1	46.8	181	139	3.6	99	11	156	1	1	4.3	0.3	0	0	22	170	57.1	19.7578	0	1		0	0	1	0	0		0	0	0	0	0	0	0	0	0		13.8	0.77	111.5		10.1	0.65	130		10.8	0.66
M	84	14100	10.6	32.3	259	140	3.9	103	21	142	1	1	2.8	1	1	1	12	170	64	22.1453	1	0		0	0	0	1	0		1	0	0	0	0	0	0	0	0		25.6	1.5	42.7		39.1	2.88	19.4		27.1	1.38
M	74	13500	13.8	42	296	141	4.7	99	14	176	1	1	3.5	1	0	1	11	160	50	19.5312	0	0		0	0	0	0	1		0	0	0	0	1	1	0	0	0		36.3	0.88	85.8		30	1.01	74		17.1	0.7
F	58	6700	12.3	37.4	234	140	3.7	99	23	97	1	1	4.6	0.3	0	0	12	160	70	27.3438	0	0		0	0	0	0	1		0	0	0	0	1	0	0	0	0		8.7	0.82	79.7		19	0.81	80.9		7.3	0.8
M	50	6600	5.1	16.3	206	141	2.5	104	19	109	0	1	2.9	0.7	0	1	7	178	56.5	17.8323	0	0		0	0	0	0	1		0	0	0	0	0	0	0	0	0		10.2	0.66	113.5		10	0.96	92.4		32.9	0.4
M	88	6500	10.2	32.8	249	154	4.1	123	15	91	1	0	3.3	0.4	0	1	17	168	56	19.8413	0	0		0	0	0	0	1		1	0	0	0	0	0	0	0	0		50.4	1.57	39.1		35.3	1.71	35.2		25.9	1.28
M	75	14100	11.6	35.3	270	137	4.1	102	21	134	1	0	3	0.6	0	1	20	174.9	67.7	22.1314	0	1		0	1	0	0	0		1	0	0	0	0	0	1	0	0		8.9	0.57	101.2		12.2	0.51	105.9		35.5	0.59
F	70	21700	12.8	35.5	63	136	5.1	97	20	158	1	0	2	0.5	1	1	15	169.3	54	18.84	0	1		0	0	0	1	0		0	0	0	0	0	0	0	0	0		22.6	0.76	80.3		75.8	2.76	16.9		89.6	3.16
F	34	18000	7.7	24.7	163	131	4.2	75	14	201	1	1	3.4	2.3	1	1	18	162	50.4	19.2044	0	0		0	0	0	0	1		0	0	0	1	0	0	0	0	0		14.2	1.84	35.5		47.7	2.34	26.5		15.7	0.65
M	39	12900	13.3	41.4	115	136	3.6	99	20	144	0	1	4.8	0.6	0	0	6	160	42.6	16.6406	0	0		0	0	0	0	1		0	0	0	0	0	0	0	0	0		5.9	0.61	126.7		6.2	0.45	143.6		8.9	0.42
F	26	16800	12.9	39.7	372	143	4.1	103	21	136	1	1	4.8	0.1	0	0	5	170	58	20.0692	0	0		1	0	0	0	0		0	0	0	0	0	0	0	0	0		7.4	0.62	125.7		7.9	0.41	144.1		10.9	0.41
M	74	6700	11.7	35.8	269	139	3.8	103	23	135	1	1	2.8	0.6	1	1	12	181	86.8	26.4949	0	0		0	0	0	0	1		0	0	0	0	1	0	0	0	0		7.6	1.5	45.5		14.2	1.3	54.1		12.5	2.31
M	26	7400	9.9	30.5	238	122	5.1	79	32	167	1	1	4	0.6	0	1	22	177	57.2	18.2578	0	0		0	1	0	0	0		1	0	0	0	0	0	0	0	0		11.2	0.33	178.7		12.6	0.36	172.4		4.4	0.32
M	83	18800	9.9	30.5	249	138	3.5	107	17	100	1	1	2.4	0.7	0	1	17				0	1		0	0	1	0	0		0	0	0	0	1	1	0	0	0		45.4	2.15	27.7		36.7	2.16	27.5		54.5	2.23
M	25	7700	14.8	44.9	184	141	4.3	103	23	121	1	1	4.9	0.6	0	1	15	165	74.1	27.2176	0	0		0	0	0	0	1		0	0	0	0	0	0	0	0	0		16.9	1.17	87.4		11.5	1.13	91.1		9.6	0.96
M	50	19700	8.8	27.1	115	140	4.1	99	24	97	1	1	2	0.7	0	1	20	165	70	25.7117	1	1		0	0	0	1	0		0	0	1	0	1	0	0	0	0		29.4	1.03	84.9		5.4	0.56	121.5		0.9	0.55
F	85	9100	13.2	39.7	280	139	3.9	100	19	224	1	1	2.8	0.3	1	1	29	150	57	25.3333	1	0		0	0	0	0	0		0	0	0	0	0	1	0	0	0		45.4	1.62	28.9		47.6	2.36	18.4		32.8	1.53
F	79	12600	5.8	17.8	174	130	3.5	92	30	189	1	1	2.4	0.3	1	1	9	140	43	21.9388	0	0		0	0	1	0	0		0	0	0	0	0	0	1	0	0		28.8	1.68	28.9		26.1	1.72	28.1		12.8	1.31
F	35	8700	13.1	39.3	299	139	4	101	22	134	1	1	4.1	0.8	0	0	12	154	61.1	25.7632	0	0		0	0	0	0	1		0	0	0	0	0	0	0	0	0		8.8	0.6	119.3		4.8	0.63	117.4
M	92	16600	11.3	34.5	214	139	3.1	103	21	117	1	0	3	0.7	0	1	19	163	70.4	26.497	0	1		0	1	0	0	0		1	0	0	0	0	1	0	0	0		25.4	0.75	80.2		24.7	0.88	75.1		31.9	1.01
M	68	13400	12.1	38.6	218	140	5.9	99	21	112	1	1	2.6	0.5	1	1	29				0	1		0	0	1	0	0		0	0	1	0	1	0	0	0	0		44.5	2.43	26.5		61.1	4.5	12.6		20.7	1.23
M	45	6500	4.9	15.9	185	130	4.6	88	12	95	0	1	3.3	1	0	1	8				0	0		0	0	0	0	1		0	0	1	1	0	0	0	0	0		43.6	0.92	100.8		7.5	0.86	105.5		4.4	0.97
M	31	12800	15.1	46.4	242	143	4.2	99	20	109	0	1	4.8	1.1	1	1	20	180	75.4	23.2716	1	1		0	0	1	0	0		0	0	0	0	0	0	0	0	0		11.4	1.05	94.8		27.9	1.62	56.1		13.4	1.42
M	59	3700	8.8	26.3	43	139	4.2	106	20	95	1	1	2.7	2.7	0	0	8	160	77.3	30.1953	0	0		0	0	0	0	1		0	0	0	1	0	0	0	0	0		7.7	0.95	87.9		15.7	1.08	75.3		7.3	0.9
M	58	8700	14.6	46.2	314	142	4.3	103	27	241	1	1	2.1	0.7	1	1	12	162	74.7	28.4636	0	0		0	0	0	0	1		0	0	1	0	1	0	0	0	0		22.2	1.05	78.4		18.4	1.26	62.9		23.1	1.33
M	74	15600	12.1	36.7	271	144	3.6	104	27	201	1	0	3.5	0.4	0	1	19	153	49	20.9321	0	1		0	1	0	0	0		0	0	0	0	0	0	0	0	1		15.2	0.41	116.6		12.4	0.33	127.5		8.3	0.42
M	68	5400	13.6	41.7	121	141	4	102	24	98	1	1	3.7	1.4	0	0	13	170	52.5	18.1661	1	1		0	0	0	0	1		1	0	0	1	1	0	0	0	0		16.6	0.98	79.5		23.9	0.88	88.9		30.7	0.86
M	81	21400	10.1	31.6	351	144	4.1	112	17	83	1	0	1.2	4.7	0	1	14				1	0		0	0	0	1	0		0	1	0	0	1	0	0	0	0		38.1	1.35	49.2		38	1.04	67.5		18.3	0.96
M	83	15000	9.4	28.8	131	136	3.7	100	27	78	1	1	2.5	1	0	1	17				0	0		0	1	0	0	0		0	0	0	0	0	1	0	0	0		19.7	0.39	111.8		15.2	0.28	128.1		21.4	0.39
M	44	17200	10.3	32.4	203	131	4	96	17	82	1	1	3.2	1.8	1	1	3	167.6	85.3	30.3669	0	0		0	0	0	0	1		0	0	1	0	1	0	0	1	0		16.9	1.05	86.5		29.3	1.47	57.6		79.7	2.04
F	72	16300	12.4	37.3	158	132	4.1	96	25	172	1	1	3.7	1.9	1	0	9	157	62.5	25.356	0	0		0	1	0	0	0		0	0	1	0	1	0	0	0	0		20.5	0.58	93		8.2	0.39	106		12	0.35
M	46	8300	14.4	42.2	233	140	3.7	101	21	174	0	1	5.2	1.7	0	0	4	178	74	23.3556	1	0		0	0	0	0	1		0	0	0	0	0	0	0	0	0		19.3	0.82	106.8		18.6	0.63	119		11.5	0.63
M	87	14800	10.3	32.2	562	142	4.7	104	23	86	1	1	2.5	0.6	0	1	23	162.4	60	22.7499	0	0		0	1	0	0	0		1	0	0	0	1	0	0	0	1		49.8	2.46	22.9		58.5	1.62	37.9		38.6	1.1
F	40	31400	13.3	39.7	308	140	3.9	105	14	147	0	1	4.2	0.1	0	0	8	160	62	24.2188	1	0		1	0	0	0	0		0	0	0	0	0	0	0	0	0		10.4	0.5	122.3		8.3	0.39	132.7		8.5	0.35
F	55	15400	9.1	28	76	138	4.1	88	20	108	1	1	3.2	4.3	0	0	12	163	57.4	21.6041	0	0		0	0	0	0	1		0	0	0	1	0	0	0	0	0		22.6	1.49	39.5		11.1	0.6	103.7		8.4	0.62
M	39	14600	14.8	44.7	162	138	4.5	104	14	163	1	1	4.4	0.2	1	1	24	175	94.7	30.9224	0	1		0	0	1	0	0		0	0	0	0	0	0	0	0	0		20.7	1.25	72.6		25.9	1.73	49		24.4	0.85
F	86	10400	15.3	46.5	167	138	3.5	98	18	285	1	1	4.9	1.3	1	1	23				0	1		0	0	1	0	0		0	0	1	0	1	0	0	0	0		10.9	0.85	62.7		23.5	0.8	67.4		98.2	5.32
M	79	12000	9.6	30.6	232	125	4.8	93	20	211	1	1	2.8	0.5	1	1	31	165.9	47.54	17.2729	0	1		0	1	0	0	0		1	0	1	0	0	0	0	0	1		46.8	1.78	35.7		50.2	1.59	41		90	3.56
M	35	20500	15.2	45.4	230	136	4.3	99	21	177	1	1	3.2	1	1	1	19	176	53	17.11	1	1		0	0	0	0	1		0	0	0	0	0	0	0	0	0		13.7	1	97.8		14.6	1.17	80.9		40.9	1.33
M	68	11500	13.6	40.7	170	140	3.4	102	20	165	0	1	4.3	0.7	1	0	26	165	71.2	26.1524	1	1		1	0	0	0	0		0	0	0	0	0	0	0	0	0		13.7	0.77	93.9		33.8	1.68	41.4		36.8	1.35
M	86	9400	11.1	34.1	163	139	4.3	101	16	112	0	1	3.8	0.4	1	1	12	164.4	42.9	15.8728	0	0		0	0	0	0	1		0	0		0	0	1	0	1	0		28.3	1.06	63.7		16.2	0.78	82.3		16.8	0.85
F	77	8900	9.4	29	267	156	3.9	124	10	134	1	1	3.8	0.5	1	0	18	155	33.4	13.9022	0	0		0	1	0	0	0		1	0	1	0	1	0	0	0	0		86.8	0.86	65.8		25.7	0.68	85.2		6.4	0.33
[truncated: 9 more columns]

## Sheet: 참고
icu 입실일자 기준 lab 수치임
Antibiotics, Vasopresor/inotropics, Diuretics : icu재원중 사용여부 (사용:1, 사용안함:0)
ER바로 입원 :1, GW전실:0
AKIN(2) : AKIN criteria따라 intial과 2일째 Cr변화로 grading
RIFLE(7): RIFLE에 따라 initial과 7일째 Cr변화로 grading
KDIGO최종 : KDIGO따라 grading
입원기간 최종 ; KDIGO Criteria에서 기간을 총 입원기간으로 해서 grading (즉 초기 이후에 입원기간중 AKI발생 또는 Cr상승한경우 모두 포함)
1,2,3은 각각 AKI grade 1,2,3; 즉 Cr많이 오른그룹 (0.3이상) -> grading은 각 criteria에 따라서
4: -0.3 > Cr변화량 ; 즉 Cr많이 떨어진 그룹
5: -0.3<=Cr변화량<0.3 ; 즉 큰변화 없는 그룹
90일 mortality : 사망:1, 사망안함 또는 모름:0
